# Supplementary material for: Multi-level characterization of balanced inhibitory-excitatory cortical neuron network derived from human pluripotent stem cells
Source: PLoS One. 2017 Jun 6;12(6):e0178533. doi: 10.1371/journal.pone.0178533 (PMC5460818; doi:10.1371/journal.pone.0178533)
Supplement: S1 Table — (XLSX) [file pone.0178533.s006.xlsx]

## Sheet: Proteins sorted
Protein names	Gene names	Fasta headers	iBAQ		iBAQ A1	iBAQ A2	iBAQ A3	iBAQ B1	iBAQ B2	iBAQ B3		LFQ intensity A1	LFQ intensity A2	LFQ intensity A3	LFQ intensity B1	LFQ intensity B2	LFQ intensity B3		Intensity	Intensity A1	Intensity A2	Intensity A3	Intensity B1	Intensity B2	Intensity B3		MS/MS Count A1	MS/MS Count A2	MS/MS Count A3	MS/MS Count B1	MS/MS Count B2	MS/MS Count B3	MS/MS Count	Only identified by site	Reverse	Potential contaminant	id	Peptide IDs	Peptide is razor	Mod. peptide IDs	Evidence IDs	MS/MS IDs	Best MS/MS	Oxidation (M) site IDs	Oxidation (M) site positions
Vesicle-associated membrane protein 2	VAMP2	>tr|J3QRU4|J3QRU4_HUMAN Vesicle-associated membrane protein 2 OS=Homo sapiens GN=VAMP2 PE=4 SV=2;>tr|F8WCA0|F8WCA0_HUMAN Vesicle-associated membrane protein 2 OS=Homo sapiens GN=VAMP2 PE=4 SV=1;>tr|L7N2F9|L7N2F9_HUMAN Uncharacterized protein (Fragment) OS=	74121		11129	10633	9509.1	14320	14567	13962		54022	28740	35873	55613	43637	52977		370600	55647	53165	47546	71602	72835	69808		10	15	8	14	14	11	72				464	93;5152;7139	True;True;True	97;5297;5298;7398	652;653;654;655;656;657;658;659;660;661;662;663;664;665;666;667;668;669;30913;30914;30915;30916;30917;30918;30919;30920;30921;30922;30923;30924;30925;42565;42566;42567;42568;42569;42570;42571;42572;42573;42574;42575;42576	1115;1116;1117;1118;1119;1120;1121;1122;1123;1124;1125;1126;1127;1128;1129;1130;1131;1132;1133;1134;1135;1136;1137;1138;1139;42838;42839;42840;42841;42842;42843;42844;42845;42846;42847;42848;42849;42850;42851;42852;42853;42854;42855;42856;42857;42858;42859;42860;42861;42862;42863;42864;42865;42866;42867;58439;58440;58441;58442;58443;58444;58445;58446;58447;58448;58449;58450;58451;58452;58453;5845…	1122;42863;58443	54	46
Syntaxin-binding protein 1	STXBP1	>sp|P61764|STXB1_HUMAN Syntaxin-binding protein 1 OS=Homo sapiens GN=STXBP1 PE=1 SV=1;>sp|P61764-2|STXB1_HUMAN Isoform 2 of Syntaxin-binding protein 1 OS=Homo sapiens GN=STXBP1	27051		3648.2	5259.1	3804.9	4465.8	5914.8	3958.7		103160	84661	87618	100580	100730	102830		838590	113090	163030	117950	138440	183360	122720		36	34	33	29	38	32	202				1269	466;1138;1174;1238;2069;2233;2943;3505;4743;6096;6097;7012;7546;7661;7662;8040;8489;8804;8817;9126	True;True;True;True;True;True;True;True;True;True;True;True;True;True;True;True;True;True;True;True	483;1173;1210;1277;2125;2292;3025;3604;4877;6312;6313;6314;7266;7823;7940;7941;8335;8798;9123;9136;9452	3449;3450;3451;3452;3453;3454;3455;3456;3457;3458;3459;3460;7638;7639;7640;7859;7860;7861;7862;8252;8253;8254;8255;8256;8257;12778;12779;12780;12781;12782;12783;12784;12785;12786;12787;12788;12789;12790;13656;13657;13658;13659;13660;13661;13662;13663;17715;21106;21107;21108;21109;21110;21111;21112;21113;21114;21115;28672;28673;28674;36688;36689;36690;36691;36692;36693;36694;36695;36696;36697;3669…	5330;5331;5332;5333;5334;5335;5336;5337;5338;5339;5340;5341;5342;5343;5344;5345;5346;5347;5348;5349;5350;5351;5352;5353;5354;5355;5356;5357;5358;5359;5360;5361;5362;5363;5364;11005;11006;11007;11008;11287;11288;11289;11880;11881;11882;11883;11884;11885;11886;11887;11888;11889;11890;11891;11892;11893;11894;11895;11896;11897;11898;11899;11900;11901;11902;11903;11904;17619;17620;17621;17622;17623;17…	5336;11006;11288;11886;17629;18856;24302;29053;39942;51027;51041;57382;61597;62499;62505;65649;70025;72635;72708;74858	270;271;272	38;47;252
Synaptotagmin-1	SYT1	>sp|P21579|SYT1_HUMAN Synaptotagmin-1 OS=Homo sapiens GN=SYT1 PE=1 SV=1;>tr|J3KQA0|J3KQA0_HUMAN Synaptotagmin I, isoform CRA_b OS=Homo sapiens GN=SYT1 PE=1 SV=1	25660		2113.5	6312.7	3553.2	4351.8	5933.7	3395.1		50805	50198	48924	62745	64000	64236		513200	42269	126250	71064	87035	118670	67901		11	15	11	19	18	13	87				1001	837;1296;3440;3660;5413;5880;6479;7080;8012;8057;8536;8562;8895;8934	True;True;True;True;True;True;True;True;True;True;True;True;True;True	865;1337;3537;3765;5567;6056;6057;6718;7336;8306;8353;8846;8873;9218;9258	6029;6030;6031;6032;6033;8653;8654;20743;20744;20745;20746;22126;22127;22128;22129;22130;22131;22132;32366;32367;32368;32369;32370;32371;35311;35312;35313;35314;35315;35316;35317;35318;38930;38931;38932;38933;38934;38935;42207;42208;47623;47624;47625;47626;47627;47628;47629;47630;47631;47632;47633;47634;47635;47636;47637;47898;47899;47900;47901;47902;47903;47904;47905;47906;47907;51086;51087;5108…	9120;9121;9122;9123;12411;12412;28636;28637;28638;28639;28640;30606;30607;30608;30609;44838;44839;44840;44841;44842;44843;44844;44845;44846;44847;44848;44849;49099;49100;49101;49102;49103;49104;49105;49106;54155;54156;54157;54158;57989;65460;65461;65462;65463;65464;65465;65466;65467;65468;65818;65819;65820;65821;65822;65823;65824;65825;65826;65827;65828;65829;65830;65831;70432;70433;70434;70435;7…	9121;12412;28639;30608;44846;49102;54158;57989;65461;65826;70434;70647;73322;73655	199	303
Syntaxin-1B	STX1B	>sp|P61266-2|STX1B_HUMAN Isoform 2 of Syntaxin-1B OS=Homo sapiens GN=STX1B;>sp|P61266|STX1B_HUMAN Syntaxin-1B OS=Homo sapiens GN=STX1B PE=1 SV=1;>tr|H3BT82|H3BT82_HUMAN Syntaxin-1B (Fragment) OS=Homo sapiens GN=STX1B PE=3 SV=2	21249		2565.6	4919	2373.1	3379.6	4414.1	3597.1		42158	32799	34325	39323	43099	38195		339980	41050	78704	37969	54073	70626	57554		11	16	9	11	16	18	81				1265	359;1015;2734;3732;4134;5716;5803;6724;6791;8218	True;True;True;True;True;True;True;True;True;True	371;1047;2814;3838;4253;5878;5967;6973;7043;8517	2701;2702;2703;2704;2705;2706;2707;2708;2709;6950;6951;6952;6953;6954;6955;6956;6957;6958;6959;6960;6961;6962;16405;16406;16407;16408;16409;16410;16411;22556;22557;22558;22559;22560;22561;22562;22563;24819;24820;24821;24822;24823;24824;24825;24826;24827;34212;34213;34214;34215;34216;34781;40280;40281;40282;40283;40284;40285;40646;40647;40648;40649;48912;48913;48914;48915;48916;48917;48918;48919;4…	3781;3782;3783;3784;3785;3786;3787;3788;3789;3790;3791;3792;3793;3794;10166;10167;10168;10169;10170;10171;10172;10173;10174;10175;10176;10177;10178;10179;10180;10181;10182;10183;22412;22413;22414;22415;22416;22417;22418;22419;31134;31135;31136;31137;31138;31139;31140;31141;31142;34100;34101;34102;34103;34104;34105;47544;47545;47546;47547;47548;48267;55663;55664;55665;56071;56072;56073;56074;67238…	3784;10178;22419;31136;34101;47544;48267;55664;56074;67243
Vesicle-associated membrane protein-associated protein A	VAPA	>sp|Q9P0L0|VAPA_HUMAN Vesicle-associated membrane protein-associated protein A OS=Homo sapiens GN=VAPA PE=1 SV=3;>sp|Q9P0L0-2|VAPA_HUMAN Isoform 2 of Vesicle-associated membrane protein-associated protein A OS=Homo sapiens GN=VAPA	19844		2104.5	4195.1	3593.9	2824.6	4271.4	2854.1		33730	30114	30559	32218	30520	32028		277810	29463	58732	50314	39545	59800	39957		10	8	9	6	13	8	54				1810	2588;2601;3207;3460;8350	True;True;True;True;True	2661;2675;3299;3559;8654	15584;15585;15586;15587;15588;15589;15590;15591;15592;15593;15656;15657;15658;15659;15660;15661;15662;19396;19397;19398;19399;19400;19401;20839;20840;20841;20842;20843;20844;20845;20846;20847;49851	21314;21315;21316;21317;21318;21319;21320;21321;21322;21323;21324;21325;21326;21398;21399;21400;21401;21402;21403;21404;21405;26865;26866;26867;26868;26869;26870;26871;26872;26873;26874;26875;26876;26877;26878;26879;26880;26881;26882;26883;26884;28730;28731;28732;28733;28734;28735;28736;28737;28738;28739;28740;28741;28742;68660	21316;21399;26876;28739;68660
Syntaxin-7	STX7	>sp|O15400-2|STX7_HUMAN Isoform 2 of Syntaxin-7 OS=Homo sapiens GN=STX7;>sp|O15400|STX7_HUMAN Syntaxin-7 OS=Homo sapiens GN=STX7 PE=1 SV=4	17870		2679.2	2463	2752.3	4067.6	3024.5	2883.6		25964	17643	19687	23827	21353	22772		178700	26792	24630	27523	40676	30245	28836		6	9	12	4	6	5	42				701	1086;1699;5422;6378;6807;7718;8013	True;True;True;True;True;True;True	1120;1746;5576;6614;7059;8001;8307	7336;7337;10792;10793;10794;10795;10796;10797;10798;10799;10800;32418;32419;32420;32421;32422;32423;32424;38305;38306;40715;40716;40717;40718;40719;45852;45853;45854;45855;45856;47638;47639;47640;47641;47642;47643	10641;15114;15115;15116;15117;15118;15119;15120;15121;15122;15123;15124;15125;44905;44906;44907;44908;44909;44910;44911;44912;44913;44914;44915;44916;44917;44918;53207;53208;56146;56147;56148;56149;62892;62893;62894;62895;62896;65469;65470;65471;65472;65473	10641;15122;44916;53207;56146;62892;65470
Alpha-synuclein	SNCA	>tr|E7EPV7|E7EPV7_HUMAN Alpha-synuclein OS=Homo sapiens GN=SNCA PE=1 SV=1;>sp|P37840-2|SYUA_HUMAN Isoform 2-4 of Alpha-synuclein OS=Homo sapiens GN=SNCA;>sp|P37840|SYUA_HUMAN Alpha-synuclein OS=Homo sapiens GN=SNCA PE=1 SV=1;>tr|H6UYS7|H6UYS7_HUMAN Alpha-s	13623		640.89	3495.1	661.73	3285.1	1707.6	3832.8		6504.6	18059	7770.3	6096.3	14033	13845		95363	4486.3	24466	4632.1	22996	11953	26830		3	9	3	4	10	13	42				327	1772;2119;8235	True;True;True	1821;2175;8534	11181;11182;11183;11184;11185;11186;11187;11188;11189;11190;11191;13026;13027;13028;13029;13030;13031;13032;13033;13034;13035;13036;13037;13038;13039;49006;49007;49008;49009;49010;49011;49012	15640;15641;15642;15643;15644;17905;17906;17907;17908;17909;17910;17911;17912;17913;17914;17915;17916;17917;17918;17919;17920;17921;17922;17923;17924;17925;17926;17927;17928;17929;17930;17931;17932;17933;17934;67353;67354;67355;67356;67357;67358;67359	15644;17910;67356
Synaptosomal-associated protein 25	SNAP25	>sp|P60880-2|SNP25_HUMAN Isoform 2 of Synaptosomal-associated protein 25 OS=Homo sapiens GN=SNAP25;>sp|P60880|SNP25_HUMAN Synaptosomal-associated protein 25 OS=Homo sapiens GN=SNAP25 PE=1 SV=1	12629		1684.7	2538.2	1928.7	1895.7	2837.2	1744.6		15538	21182	18379	10495	18592	20865		151550	20216	30458	23145	22749	34046	20936		6	9	10	7	14	11	57				1247	123;763;2040;3569;6017;6993;8059;8454	True;True;True;True;True;True;True;True	130;790;2096;3672;6216;7246;8355;8763	857;5333;5334;5335;5336;5337;5338;5339;5340;5341;5342;5343;5344;12664;12665;12666;12667;12668;12669;12670;12671;12672;12673;12674;12675;12676;21488;21489;21490;21491;21492;21493;21494;21495;36093;36094;41647;41648;41649;41650;41651;41652;47913;47914;47915;47916;47917;47918;47919;47920;50550	1362;8037;8038;8039;8040;8041;8042;8043;8044;8045;8046;8047;8048;8049;8050;8051;8052;17491;17492;17493;17494;17495;17496;17497;17498;17499;17500;17501;17502;17503;17504;17505;17506;29586;29587;29588;29589;29590;29591;29592;29593;50091;50092;57270;57271;57272;57273;57274;57275;57276;65836;65837;65838;65839;65840;65841;65842;65843;69689	1362;8043;17492;29589;50092;57276;65839;69689
Vacuolar protein sorting-associated protein VTA1 homolog	VTA1	>tr|A0A087WY55|A0A087WY55_HUMAN Chromosome 6 open reading frame 55, isoform CRA_b OS=Homo sapiens GN=VTA1 PE=1 SV=1;>sp|Q9NP79|VTA1_HUMAN Vacuolar protein sorting-associated protein VTA1 homolog OS=Homo sapiens GN=VTA1 PE=1 SV=1;>tr|Q5TGM0|Q5TGM0_HUMAN Vac	11438		904.6	3338.7	2777.9	1351.7	1281.9	1783.2		14541	15121	14498	15181	15129	17140		137260	10855	40065	33335	16221	15383	21398		5	7	3	5	7	4	31				42	47;4867;4868;5374;5940;7258;9212	True;True;True;True;True;True;True	49;5003;5004;5526;6125;7526;9540	320;321;322;323;324;325;326;29410;29411;29412;29413;29414;29415;32115;32116;32117;32118;35619;35620;35621;43289;55098;55099;55100;55101;55102;55103;55104;55105	553;554;555;556;557;558;559;560;561;562;40941;40942;40943;40944;40945;44553;44554;44555;44556;49463;49464;49465;59446;75520;75521;75522;75523;75524;75525;75526;75527;75528	560;40942;40945;44556;49465;59446;75526
Synaptophysin	SYP	>tr|H7C4W3|H7C4W3_HUMAN Synaptophysin (Fragment) OS=Homo sapiens GN=SYP PE=4 SV=1;>sp|P08247-2|SYPH_HUMAN Isoform 2 of Synaptophysin OS=Homo sapiens GN=SYP;>sp|P08247|SYPH_HUMAN Synaptophysin OS=Homo sapiens GN=SYP PE=1 SV=3	11071		0	2757.6	1436.4	1886.5	3148.8	1841.6		0	0	0	0	15754	0		88567	0	22061	11491	15092	25191	14733		3	2	4	2	4	4	19				563	2172;5856	True;True	2229;6023	13311;35074;35075;35076;35077;35078;35079;35080;35081;35082	18305;48695;48696;48697;48698;48699;48700;48701;48702;48703;48704;48705;48706;48707;48708;48709;48710;48711;48712	18305;48702
Vesicle-associated membrane protein-associated protein B/C	VAPB	>tr|E5RK64|E5RK64_HUMAN Vesicle-associated membrane protein-associated protein B/C OS=Homo sapiens GN=VAPB PE=1 SV=1;>sp|O95292-2|VAPB_HUMAN Isoform 2 of Vesicle-associated membrane protein-associated protein B/C OS=Homo sapiens GN=VAPB;>sp|O95292|VAPB_HUM	10658		1790.6	2164.7	940.92	3500.5	1694	566.96		0	0	0	7077.2	0	0		42631	7162.4	8658.9	3763.7	14002	6776	2267.8		0	0	1	2	0	1	4				308	3207;8492	False;True	3299;8801	19396;19397;19398;19399;19400;19401;50800;50801;50802;50803;50804;50805;50806;50807;50808	26865;26866;26867;26868;26869;26870;26871;26872;26873;26874;26875;26876;26877;26878;26879;26880;26881;26882;26883;26884;70032;70033;70034;70035	26876;70035
Synapsin-1	SYN1	>sp|P17600-2|SYN1_HUMAN Isoform IB of Synapsin-1 OS=Homo sapiens GN=SYN1;>sp|P17600|SYN1_HUMAN Synapsin-1 OS=Homo sapiens GN=SYN1 PE=1 SV=3	10338		1144.7	2299.3	1801.1	1108.6	2283.9	1700.5		38740	46036	39553	50118	49163	46092		392850	43498	87374	68440	42126	86789	64619		18	20	17	31	28	22	136				968	2026;3268;4396;5057;6634;6649;6841;6927;6948;8096;8295;8423;8732	True;True;True;True;True;True;True;True;True;True;True;True;True	2082;3362;4519;5201;6878;6894;7093;7180;7201;8393;8598;8731;9049	12606;12607;12608;12609;12610;19732;19733;19734;19735;19736;26421;26422;26423;26424;26425;26426;26427;30434;30435;30436;30437;30438;30439;39795;39796;39797;39798;39799;39800;39801;39802;39803;39804;39805;39806;39884;39885;39886;39887;39888;39889;40898;40899;40900;40901;40902;40903;41309;41310;41311;41312;41313;41314;41417;41418;41419;41420;41421;41422;41423;41424;41425;48094;49448;49449;49450;494…	17426;17427;17428;17429;17430;17431;17432;27272;27273;27274;27275;27276;27277;36396;36397;36398;36399;36400;36401;36402;36403;42256;42257;42258;42259;42260;42261;42262;42263;42264;42265;55089;55090;55091;55092;55093;55094;55095;55096;55097;55098;55099;55100;55101;55102;55103;55104;55105;55106;55107;55108;55109;55110;55111;55112;55113;55114;55115;55188;55189;55190;55191;55192;55193;55194;55195;564…	17430;27277;36398;42260;55100;55193;56466;56879;57035;66029;68230;69486;72166
Syntaxin-12	STX12	>sp|Q86Y82|STX12_HUMAN Syntaxin-12 OS=Homo sapiens GN=STX12 PE=1 SV=1;>tr|B1AJQ6|B1AJQ6_HUMAN Syntaxin-12 (Fragment) OS=Homo sapiens GN=STX12 PE=1 SV=2	7589.4		1136.8	953.45	1278.9	1156	1625.6	1438.6		13450	10004	12175	11287	11654	13268		98662	14779	12395	16626	15028	21133	18702		5	4	4	5	5	6	29				1585	1030;1887;5097;6806	True;True;True;True	1063;1938;5241;7058	7041;11761;11762;11763;11764;11765;11766;11767;11768;11769;11770;11771;30618;30619;30620;30621;30622;40707;40708;40709;40710;40711;40712;40713;40714	10262;16290;16291;16292;16293;16294;16295;16296;16297;16298;16299;16300;16301;16302;16303;16304;16305;42486;42487;42488;42489;56137;56138;56139;56140;56141;56142;56143;56144;56145	10262;16304;42486;56138
Syntaxin-1A	STX1A	>sp|Q16623|STX1A_HUMAN Syntaxin-1A OS=Homo sapiens GN=STX1A PE=1 SV=1;>tr|A8MZ54|A8MZ54_HUMAN Syntaxin-1A OS=Homo sapiens GN=STX1A PE=1 SV=1;>sp|Q16623-3|STX1A_HUMAN Isoform 3 of Syntaxin-1A OS=Homo sapiens GN=STX1A;>sp|Q16623-2|STX1A_HUMAN Isoform 2 of Sy	4349.5		195.65	712.29	1166.4	680.07	1272.7	322.44		0	0	10140	0	0	0		56544	2543.4	9259.7	15163	8840.9	16545	4191.8		3	2	1	2	4	2	14				1502	1644;2591;4133;7353;8220	True;True;True;True;True	1691;2665;4252;7622;8519	10533;10534;10535;15604;15605;15606;15607;15608;15609;15610;24816;24817;24818;43766;43767;43768;48931;48932	14815;14816;14817;21337;21338;21339;21340;21341;21342;34099;60139;60140;67256;67257	14816;21341;34099;60139;67256
Synaptotagmin-7	SYT7	>tr|F5GZC2|F5GZC2_HUMAN Synaptotagmin-7 OS=Homo sapiens GN=SYT7 PE=4 SV=1;>tr|F5H6C1|F5H6C1_HUMAN Synaptotagmin-7 OS=Homo sapiens GN=SYT7 PE=4 SV=1;>tr|F5H1N2|F5H1N2_HUMAN Synaptotagmin-7 OS=Homo sapiens GN=SYT7 PE=4 SV=1;>tr|F5H126|F5H126_HUMAN Synaptotag	2314.1		325.87	595.35	344.54	341.57	318.05	388.75		0	6446	0	0	0	0		53225	7495	13693	7924.4	7856.2	7315.2	8941.2		2	2	4	3	2	1	14				419	4833;6180;6336;6337	True;True;True;True	4968;6412;6572;6573	29199;29200;29201;29202;37244;37245;37246;37247;37248;37249;38059;38060;38061;38062;38063;38064;38065;38066;38067;38068	40654;40655;40656;40657;40658;40659;51779;51780;51781;51782;52907;52908;52909;52910;52911;52912	40656;51782;52907;52912
Synapsin-2	SYN2	>tr|A0A087X2E3|A0A087X2E3_HUMAN Synapsin-2 OS=Homo sapiens GN=SYN2 PE=4 SV=1;>tr|A0A087WW96|A0A087WW96_HUMAN Synapsin-2 OS=Homo sapiens GN=SYN2 PE=4 SV=1;>sp|Q92777-2|SYN2_HUMAN Isoform IIb of Synapsin-2 OS=Homo sapiens GN=SYN2;>sp|Q92777|SYN2_HUMAN Synaps	1654.9		264.34	416.22	270.56	117.48	145.41	440.89		0	4385.3	4267.5	0	0	8041.8		38063	6079.8	9573.1	6222.9	2702.1	3344.3	10141		1	1	1	2	2	2	9				32	2027;8096;8736	True;False;True	2083;8393;9053	12611;12612;12613;12614;12615;12616;48094;52407;52408;52409;52410	17433;17434;17435;17436;17437;17438;17439;17440;66029;72207	17439;66029;72207
Tubulin beta-3 chain	TUBB3	>sp|Q13509|TBB3_HUMAN Tubulin beta-3 chain OS=Homo sapiens GN=TUBB3 PE=1 SV=2;>sp|Q13509-2|TBB3_HUMAN Isoform 2 of Tubulin beta-3 chain OS=Homo sapiens GN=TUBB3	345270		41753	83515	61926	48914	64517	44649		756550	662480	727840	639810	693230	650380		6905500	835050	1670300	1238500	978270	1290300	892990		93	112	117	85	107	93	607				1418	410;456;2207;2628;2762;3037;3806;3817;4420;4900;5215;5307;6092;6462;6573;7259;7260;9408	False;True;True;False;True;False;True;False;True;False;False;True;True;False;True;True;True;True	422;423;471;472;2264;2265;2703;2842;3121;3914;3915;3927;3928;4544;4545;5041;5042;5362;5363;5458;6306;6307;6701;6815;7527;7528;9739	2978;2979;2980;2981;2982;2983;2984;2985;2986;2987;2988;2989;2990;2991;2992;2993;2994;2995;2996;2997;2998;2999;3000;3001;3002;3003;3004;3005;3006;3007;3008;3009;3010;3011;3012;3013;3014;3015;3016;3017;3018;3019;3020;3021;3022;3023;3024;3025;3026;3027;3028;3029;3030;3031;3032;3033;3034;3035;3036;3037;3323;3324;3325;3326;3327;3328;3329;3330;3331;3332;3333;3334;3335;3336;3337;3338;3339;3340;3341;3342…	4167;4168;4169;4170;4171;4172;4173;4174;4175;4176;4177;4178;4179;4180;4181;4182;4183;4184;4185;4186;4187;4188;4189;4190;4191;4192;4193;4194;4195;4196;4197;4198;4199;4200;4201;4202;4203;4204;4205;4206;4207;4208;4209;4210;4211;4212;4213;4214;4215;4216;4217;4218;4219;4220;4221;4222;4223;4224;4225;4226;4227;4228;4229;4230;4231;4232;4233;4234;4235;4236;4237;4238;4239;4240;4241;4242;4243;4244;4245;4246…	4258;4877;18576;21535;22650;25211;31667;32091;36562;41246;43281;43962;50839;53946;54793;59449;59462;76838	77;100;101;103;134;309;310;311;312	73;164;233;257;267;293;330;363;388
Glutamate-rich protein 2		>sp|A1L162|ERIC2_HUMAN Glutamate-rich protein 2 OS=Homo sapiens GN=ERICH2 PE=2 SV=1	NaN		NaN	NaN	NaN	NaN	NaN	NaN		0	0	0	0	0	2830.3		20097	4826.4	4445.4	0	7249.8	0	3575.7		1	0	2	1	1	0	5		+		1923	3837	TRUE	3948	23293;23294;23295;23296;23297;23298;23299;23300;23301	32226;32227;32228;32229;32230	32230
Neuronal migration protein doublecortin	DCX	>sp|O43602-2|DCX_HUMAN Isoform 2 of Neuronal migration protein doublecortin OS=Homo sapiens GN=DCX;>sp|O43602-4|DCX_HUMAN Isoform 4 of Neuronal migration protein doublecortin OS=Homo sapiens GN=DCX;>sp|O43602-5|DCX_HUMAN Isoform 5 of Neuronal migration pro	40925		5592	9515.1	6807.9	6430.5	7240.9	5338.1		91440	92348	92682	93536	96456	87611		818490	111840	190300	136160	128610	144820	106760		13	21	21	25	24	18	122				720	1212;3158;5902;6518;6926;7232;7424;7740;9413	True;True;True;False;True;True;True;True;True	1250;3244;6082;6083;6759;7179;7498;7697;8023;9744	8144;8145;8146;19069;19070;35413;35414;35415;35416;35417;35418;35419;35420;35421;35422;35423;35424;39182;39183;39184;39185;39186;39187;39188;41303;41304;41305;41306;41307;41308;43143;43144;43145;43146;43147;43148;43149;43150;43151;44142;44143;44144;44145;44146;44147;44148;44149;46005;46006;46007;46008;46009;46010;46011;46012;46013;46014;46015;56169;56170;56171;56172;56173;56174	11766;26384;26385;49200;49201;49202;49203;49204;49205;49206;49207;49208;49209;49210;49211;49212;49213;49214;49215;49216;49217;49218;49219;54444;54445;54446;56873;56874;56875;56876;56877;56878;59270;59271;59272;59273;59274;59275;59276;59277;59278;59279;59280;59281;59282;59283;59284;59285;59286;59287;59288;59289;59290;59291;59292;60577;60578;60579;60580;63252;63253;63254;63255;63256;63257;63258;632…	11766;26384;49203;54445;56877;59282;60580;63281;76905	84	1
Glutamate dehydrogenase 1, mitochondrial;Glutamate dehydrogenase 2, mitochondrial	GLUD1;GLUD2	>sp|P00367|DHE3_HUMAN Glutamate dehydrogenase 1, mitochondrial OS=Homo sapiens GN=GLUD1 PE=1 SV=2;>sp|P00367-3|DHE3_HUMAN Isoform 3 of Glutamate dehydrogenase 1, mitochondrial OS=Homo sapiens GN=GLUD1;>sp|P00367-2|DHE3_HUMAN Isoform 2 of Glutamate dehydrog	8713.3		1144.2	1383.9	1486.3	1637.4	1579.7	1481.7		34988	30648	31197	36371	35108	33439		287540	37757	45670	49048	54035	52131	48898		10	12	8	13	8	12	63				814	322;845;1197;1351;2967;4458;5113;5721;6113;9436;9497	True;True;True;True;True;True;True;True;True;True;True	334;874;1234;1394;3050;4584;5257;5883;6333;9767;9830	2530;2531;2532;2533;2534;6092;6093;6094;6095;6096;6097;7982;7983;7984;7985;7986;8970;17877;17878;17879;17880;17881;17882;26834;26835;26836;26837;26838;26839;30705;30706;30707;30708;30709;30710;30711;30712;30713;34237;34238;34239;34240;36783;36784;56276;56277;56278;56279;56280;56281;56282;56618;56619;56620;56621;56622;56623	3563;3564;3565;3566;3567;3568;9190;9191;11474;11475;11476;11477;11478;12865;24631;24632;24633;24634;24635;24636;24637;24638;24639;37296;37297;37298;37299;37300;37301;37302;37303;42593;42594;42595;42596;42597;42598;42599;42600;47570;47571;51145;51146;77008;77009;77010;77011;77012;77013;77014;77015;77016;77017;77018;77578;77579;77580;77581;77582;77583;77584;77585;77586;77587	3568;9191;11474;12865;24631;37297;42597;47570;51146;77008;77578
Gamma-aminobutyric acid receptor-associated protein-like 2	GABARAPL2	>tr|H3BQ50|H3BQ50_HUMAN Gamma-aminobutyric acid receptor-associated protein-like 2 OS=Homo sapiens GN=GABARAPL2 PE=1 SV=1;>sp|P60520|GBRL2_HUMAN Gamma-aminobutyric acid receptor-associated protein-like 2 OS=Homo sapiens GN=GABARAPL2 PE=1 SV=1;>tr|H3BSM5|H3	6888.2		0	2752.8	0	1580.8	1463.4	1091.2		0	0	0	5085.4	0	0		27553	0	11011	0	6323.2	5853.5	4365		2	3	2	3	2	1	13				539	368;8271	True;True	380;8572	2760;2761;2762;2763;2764;2765;2766;2767;49253;49254;49255;49256	3866;3867;3868;3869;3870;3871;3872;3873;3874;67829;67830;67831;67832	3868;67830
Delta-1-pyrroline-5-carboxylate synthase;Glutamate 5-kinase;Gamma-glutamyl phosphate reductase	ALDH18A1	>sp|P54886-2|P5CS_HUMAN Isoform Short of Delta-1-pyrroline-5-carboxylate synthase OS=Homo sapiens GN=ALDH18A1;>sp|P54886|P5CS_HUMAN Delta-1-pyrroline-5-carboxylate synthase OS=Homo sapiens GN=ALDH18A1 PE=1 SV=2	1760.4		235.81	469.32	290.68	220.78	431.37	112.39		7646.9	9117.7	10817	8927	9529	8584		80977	10847	21589	13371	10156	19843	5170.1		2	4	3	2	5	6	22				1229	164;1022;3228;4973;5977;7776;8113	True;True;True;True;True;True;True	172;1055;3320;5116;6168;8060;8410	1071;1072;1073;1074;7005;7006;7007;7008;7009;7010;19507;19508;19509;19510;19511;29971;35839;35840;35841;35842;46273;46274;46275;46276;48195;48196;48197;48198;48199;48200	1638;1639;1640;10218;10219;10220;10221;10222;26993;26994;26995;26996;26997;41649;49751;49752;49753;63616;63617;66163;66164;66165;66166;66167;66168	1639;10219;26996;41649;49753;63617;66167
Bifunctional glutamate/proline--tRNA ligase;Glutamate--tRNA ligase;Proline--tRNA ligase	EPRS	>sp|P07814|SYEP_HUMAN Bifunctional glutamate/proline--tRNA ligase OS=Homo sapiens GN=EPRS PE=1 SV=5	896.47		100.45	265.33	119.96	188.82	153.35	68.562		6939.9	8901.2	8814.5	8785.6	6606.4	9775.7		73510	8236.9	21757	9837.1	15483	12575	5622.1		3	4	4	5	3	5	24				869	869;900;1298;2048;2315;4776;4950;5072;5689;5930;7460;7923	True;True;True;True;True;True;True;True;True;True;True;True	898;930;1339;2104;2379;4910;5093;5216;5850;6113;7733;8215	6216;6217;6382;6383;8657;8658;8659;8660;8661;12711;14127;28872;29881;29882;29883;29884;30506;34047;34048;35563;35564;35565;35566;44329;47098;47099;47100;47101;47102	9339;9340;9533;9534;12415;12416;12417;12418;12419;12420;12421;12422;12423;17559;19385;40199;41560;42358;47288;49388;49389;60805;64694;64695	9340;9533;12423;17559;19385;40199;41560;42358;47288;49388;60805;64694
Mitochondrial glutamate carrier 2;Mitochondrial glutamate carrier 1	SLC25A22;SLC25A18	>tr|E9PJH7|E9PJH7_HUMAN Mitochondrial glutamate carrier 1 (Fragment) OS=Homo sapiens GN=SLC25A22 PE=1 SV=4;>sp|Q9H1K4|GHC2_HUMAN Mitochondrial glutamate carrier 2 OS=Homo sapiens GN=SLC25A18 PE=2 SV=1;>sp|Q9H936|GHC1_HUMAN Mitochondrial glutamate carrier 1	697.6		268.23	0	0	0	0	429.37		0	0	0	0	0	5437.9		11162	4291.7	0	0	0	0	6870		1	1	0	1	1	0	4				387	2803;3077;3675	True;True;True	2883;3161;3780	16868;16869;16870;18558;22237	23134;23135;25718;30719	23134;25718;30719
Glutamate receptor ionotropic, kainate 3	GRIK3	>sp|Q13003-2|GRIK3_HUMAN Isoform 2 of Glutamate receptor ionotropic, kainate 3 OS=Homo sapiens GN=GRIK3;>sp|Q13003|GRIK3_HUMAN Glutamate receptor ionotropic, kainate 3 OS=Homo sapiens GN=GRIK3 PE=2 SV=3	282.66		21.317	62.048	0	37.229	112.43	49.639		0	0	0	0	3023.5	0		12154	916.65	2668.1	0	1600.8	4834.4	2134.5		0	0	0	0	1	0	1				1398	7395	TRUE	7666	43945;43946;43947;43948;43949;43950	60323;60324	60323
COUP transcription factor 1	NR2F1	>sp|P10589|COT1_HUMAN COUP transcription factor 1 OS=Homo sapiens GN=NR2F1 PE=1 SV=1	232.15		61.258	129	0	41.893	0	0		0	0	0	673.84	0	0		4642.9	1225.2	2579.9	0	837.86	0	0		1	1	0	2	0	0	4				902	1291	TRUE	1332	8631;8632;8633;8634	12394;12395;12396;12397	12397
Gephyrin;Molybdopterin adenylyltransferase;Molybdopterin molybdenumtransferase	GPHN	>tr|F5H039|F5H039_HUMAN Gephyrin OS=Homo sapiens GN=GPHN PE=1 SV=1;>sp|Q9NQX3|GEPH_HUMAN Gephyrin OS=Homo sapiens GN=GPHN PE=1 SV=1;>sp|Q9NQX3-2|GEPH_HUMAN Isoform 2 of Gephyrin OS=Homo sapiens GN=GPHN	1905.2		0	396.45	325.19	223.08	567.27	393.21		0	10485	9991.4	0	11320	11007		76208	0	15858	13008	8923.2	22691	15728		3	3	1	4	6	4	21				421	130;225;1202;1257;2524;6091;6592;7612;7993	True;True;True;True;True;True;True;True;True	137;233;1239;1296;2594;6305;6834;7889;8286	890;891;892;1370;1371;1372;1373;8013;8014;8015;8016;8017;8018;8019;8020;8375;15196;15197;15198;36587;39605;39606;39607;45269;47503;47504;47505;47506;47507;47508;47509	1413;1414;2036;11513;11514;11515;11516;11517;11518;11519;12049;20757;20758;20759;50772;54890;54891;62169;65274;65275;65276;65277	1413;2036;11513;12049;20758;50772;54891;62169;65275
Disks large homolog 2	DLG2	>tr|B5MCC5|B5MCC5_HUMAN Disks large homolog 2 OS=Homo sapiens GN=DLG2 PE=2 SV=3;>tr|B7Z264|B7Z264_HUMAN Disks large homolog 2 OS=Homo sapiens GN=DLG2 PE=2 SV=1;>tr|B7Z2T4|B7Z2T4_HUMAN Disks large homolog 2 OS=Homo sapiens GN=DLG2 PE=2 SV=1;>tr|E9PN83|E9PN8	562.79		0	0	0	140.92	335.19	86.674		0	0	0	0	4611.8	0		12381	0	0	0	3100.2	7374.2	1906.8		0	1	1	3	3	2	10				199	2494;3233;5484;6653;8824;9298	True;True;True;True;True;True	2564;3325;5640;6898;9144;9628	15091;19529;19530;19531;19532;19533;32775;32776;39905;52866;55511	20650;27011;27012;27013;27014;27015;45374;55199;72759;75955	20650;27013;45374;55199;72759;75955
Homer protein homolog 1	HOMER1	>tr|Q86YM6|Q86YM6_HUMAN HOMER1F OS=Homo sapiens GN=HOMER1 PE=2 SV=1;>sp|Q86YM7-2|HOME1_HUMAN Isoform 2 of Homer protein homolog 1 OS=Homo sapiens GN=HOMER1;>sp|Q86YM7|HOME1_HUMAN Homer protein homolog 1 OS=Homo sapiens GN=HOMER1 PE=1 SV=2	385.83		0	0	217.21	168.62	0	0		0	0	0	1627.4	0	0		4630	0	0	2606.5	2023.5	0	0		0	1	0	1	0	0	2				1586	4170;7986	True;True	4289;8279	24969;47479;47480;47481	34253;65259;65260	34253;65259
Glutamate receptor 2;Glutamate receptor 3;Glutamate receptor 4	GRIA2;GRIA4;GRIA3	>tr|F8W7L6|F8W7L6_HUMAN Glutamate receptor 2 OS=Homo sapiens GN=GRIA2 PE=4 SV=1;>sp|P42262-4|GRIA2_HUMAN Isoform 4 of Glutamate receptor 2 OS=Homo sapiens GN=GRIA2;>sp|P42262-2|GRIA2_HUMAN Isoform Flip of Glutamate receptor 2 OS=Homo sapiens GN=GRIA2;>sp|P	73.077		0	0	0	32.092	0	40.984		0	0	0	0	0	1265.2		2850	0	0	0	1251.6	0	1598.4		0	0	0	0	0	2	2				458	104;6932	True;True	108;7185	741;41340;41341	1215;56929	1215;56929
Brain acid soluble protein 1	BASP1	>sp|P80723|BASP1_HUMAN Brain acid soluble protein 1 OS=Homo sapiens GN=BASP1 PE=1 SV=2;>sp|P80723-2|BASP1_HUMAN Isoform 2 of Brain acid soluble protein 1 OS=Homo sapiens GN=BASP1	53661		9576.4	11791	8190.7	9351.2	10523	4229.1		111650	75505	65550	80985	74453	86552		697590	124490	153280	106480	121560	136800	54978		23	36	52	58	58	41	268				1338	18;19;177;561;562;2187	True;True;True;True;True;True	18;19;185;584;585;2244	72;73;74;75;76;77;78;79;80;81;82;83;84;85;86;87;88;89;90;91;92;1118;1119;1120;1121;1122;1123;1124;1125;1126;1127;1128;1129;1130;1131;1132;1133;1134;1135;1136;1137;1138;4077;4078;4079;4080;4081;4082;4083;4084;4085;4086;4087;4088;4089;4090;4091;4092;4093;4094;4095;13371;13372;13373;13374;13375;13376	73;74;75;76;77;78;79;80;81;82;83;84;85;86;87;88;89;90;91;92;93;94;95;96;97;98;99;100;101;102;103;104;105;106;107;108;109;110;111;112;113;114;115;116;117;118;119;120;121;122;123;124;125;126;127;128;129;130;131;132;133;134;135;136;137;138;139;140;141;142;143;144;145;146;147;148;149;150;151;152;153;154;155;156;157;158;159;160;161;162;163;164;165;166;167;168;169;170;171;172;173;174;175;176;177;178;17…	128;203;1758;6317;6334;18376
Neuromodulin	GAP43	>sp|P17677|NEUM_HUMAN Neuromodulin OS=Homo sapiens GN=GAP43 PE=1 SV=1;>sp|P17677-2|NEUM_HUMAN Isoform 2 of Neuromodulin OS=Homo sapiens GN=GAP43	41906		7262	11526	4788.3	6862.2	6735.9	4732.2		75725	56835	41745	70924	48239	49972		502880	87144	138310	57459	82346	80831	56786		10	18	9	13	15	11	76				971	642;5719;5720;6671	True;True;True;True	667;5881;5882;6917	4562;4563;4564;4565;4566;4567;4568;4569;4570;4571;4572;4573;4574;34224;34225;34226;34227;34228;34229;34230;34231;34232;34233;34234;34235;34236;40012;40013;40014;40015;40016;40017;40018;40019;40020;40021;40022;40023;40024;40025;40026;40027;40028;40029;40030;40031;40032;40033;40034	6864;6865;6866;6867;6868;6869;6870;6871;6872;6873;6874;6875;6876;6877;6878;6879;6880;6881;6882;6883;6884;6885;6886;6887;6888;6889;6890;6891;6892;6893;6894;6895;6896;6897;6898;6899;6900;6901;47560;47561;47562;47563;47564;47565;47566;47567;47568;47569;55365;55366;55367;55368;55369;55370;55371;55372;55373;55374;55375;55376;55377;55378;55379;55380;55381;55382;55383;55384;55385;55386;55387;55388;55389…	6878;47565;47566;55369
Myristoylated alanine-rich C-kinase substrate	MARCKS	>tr|A0A087WZH7|A0A087WZH7_HUMAN Myristoylated alanine-rich C-kinase substrate OS=Homo sapiens GN=MARCKS PE=1 SV=1;>sp|P29966|MARCS_HUMAN Myristoylated alanine-rich C-kinase substrate OS=Homo sapiens GN=MARCKS PE=1 SV=4	15098		1420.6	5380.6	2366.9	1065.5	2559.7	2304.7		28928	28438	28887	9746.5	28898	31536		241570	22730	86090	37871	17048	40955	36875		11	10	8	7	12	10	58				49	140;1561;1660;2891;2923;5227;6632	True;True;True;True;True;True;True	147;1607;1707;2972;3005;5375;6876	947;10113;10114;10115;10116;10117;10118;10596;17421;17422;17423;17424;17583;17584;17585;17586;17587;17588;17589;17590;17591;17592;17593;17594;31341;31342;31343;31344;31345;31346;39781;39782;39783;39784	1466;14340;14341;14342;14343;14344;14345;14346;14347;14348;14349;14883;23891;23892;24091;24092;24093;24094;24095;24096;24097;24098;24099;24100;24101;24102;24103;24104;24105;24106;24107;24108;24109;24110;24111;24112;24113;24114;24115;24116;24117;24118;43376;43377;43378;43379;43380;43381;43382;43383;43384;43385;43386;43387;43388;43389;55079;55080;55081	1466;14347;14883;23892;24109;43388;55081
MARCKS-related protein	MARCKSL1	>sp|P49006|MRP_HUMAN MARCKS-related protein OS=Homo sapiens GN=MARCKSL1 PE=1 SV=2	9843.8		898.14	4024.3	1042.4	3290.1	0	588.79		8796.9	9554.3	7144.6	7801.5	0	6313.3		59063	5388.8	24146	6254.4	19741	0	3532.7		3	4	2	9	0	4	22				1173	2807;2884;5232	True;True;True	2887;2965;5381	16896;16897;16898;16899;16900;16901;17378;17379;17380;17381;17382;17383;17384;17385;31375;31376;31377	23208;23209;23210;23211;23212;23213;23214;23215;23216;23217;23841;23842;23843;23844;23845;23846;23847;23848;23849;43439;43440;43441	23217;23841;43440
		>sp|Q8TE04-3|PANK1_HUMAN Isoform 3 of Pantothenate kinase 1 OS=Homo sapiens GN=PANK1;>sp|Q8TE04-2|PANK1_HUMAN Isoform 2 of Pantothenate kinase 1 OS=Homo sapiens GN=PANK1;>sp|Q8TE04-4|PANK1_HUMAN Isoform 4 of Pantothenate kinase 1 OS=Homo sapiens GN=PANK1;>	NaN		NaN	NaN	NaN	NaN	NaN	NaN		0	92965	97204	0	127470	0		1058300	101890	269760	198710	144090	204240	139630		7	4	5	10	1	1	28		+		1935	4435	TRUE	4561	26698;26699;26700;26701;26702;26703;26704;26705;26706;26707;26708;26709;26710;26711	37142;37143;37144;37145;37146;37147;37148;37149;37150;37151;37152;37153;37154;37155;37156;37157;37158;37159;37160;37161;37162;37163;37164;37165;37166;37167;37168;37169	37167
		>sp|Q96BY6-3|DOC10_HUMAN Isoform 3 of Dedicator of cytokinesis protein 10 OS=Homo sapiens GN=DOCK10;>sp|Q96BY6|DOC10_HUMAN Dedicator of cytokinesis protein 10 OS=Homo sapiens GN=DOCK10 PE=1 SV=3;>tr|H0YFC5|H0YFC5_HUMAN Dedicator of cytokinesis protein 10 (	NaN		NaN	NaN	NaN	NaN	NaN	NaN		0	0	41812	0	0	0		106270	0	0	62527	0	43740	0		0	0	1	0	1	0	2		+		1936	3137;5155	True;True	3223;5301	18938;30933	26215;42870	26215;42870
		>sp|Q96N23-2|CFA54_HUMAN Isoform 2 of Cilia- and flagella-associated protein 54 OS=Homo sapiens GN=CFAP54;>sp|Q96N23|CFA54_HUMAN Cilia- and flagella-associated protein 54 OS=Homo sapiens GN=CFAP54 PE=2 SV=3	NaN		NaN	NaN	NaN	NaN	NaN	NaN		12492	14957	17643	0	14104	0		115260	24476	29747	28220	4525.2	22518	5770.1		3	0	0	0	0	0	3		+		1937	1362;9127	True;True	1406;9453	9039;9040;9041;9042;9043;54579;54580;54581;54582;54583;54584;54585;54586	12987;74868;74869	12987;74869
		>sp|Q9C0B2-2|CFA74_HUMAN Isoform 2 of Cilia- and flagella-associated protein 74 OS=Homo sapiens GN=CFAP74;>sp|Q9C0B2|CFA74_HUMAN Cilia- and flagella-associated protein 74 OS=Homo sapiens GN=CFAP74 PE=2 SV=3	NaN		NaN	NaN	NaN	NaN	NaN	NaN		255650	0	0	0	0	208300		1640000	350840	154120	212750	154900	345120	422300		3	1	5	2	6	5	22		+		1938	1967;4126	True;True	2020;4245	12206;12207;12208;12209;12210;12211;12212;12213;12214;12215;12216;12217;24776;24777	16899;16900;16901;16902;16903;16904;16905;16906;16907;16908;16909;16910;16911;16912;16913;16914;16915;16916;16917;34047;34048;34049	16901;34047
		>sp|Q9NYW8|RBAK_HUMAN RB-associated KRAB zinc finger protein OS=Homo sapiens GN=RBAK PE=1 SV=1	NaN		NaN	NaN	NaN	NaN	NaN	NaN		0	0	0	0	0	50343		63601	0	0	0	0	0	63601		0	0	0	0	0	1	1		+		1939	4931	TRUE	5074	29780	41438	41438
		>sp|Q9UPU7-3|TBD2B_HUMAN Isoform 3 of TBC1 domain family member 2B OS=Homo sapiens GN=TBC1D2B;>sp|Q9UPU7-2|TBD2B_HUMAN Isoform 2 of TBC1 domain family member 2B OS=Homo sapiens GN=TBC1D2B;>sp|Q9UPU7|TBD2B_HUMAN TBC1 domain family member 2B OS=Homo sapiens	NaN		NaN	NaN	NaN	NaN	NaN	NaN		0	0	0	0	0	29403		691020	83200	119760	119760	172970	121040	74293		5	3	4	5	4	5	26		+		1941	7982	TRUE	8275	47460;47461;47462;47463;47464;47465;47466;47467;47468;47469;47470;47471	65227;65228;65229;65230;65231;65232;65233;65234;65235;65236;65237;65238;65239;65240;65241;65242;65243;65244;65245;65246;65247;65248;65249;65250;65251;65252	65233
		>sp|P01712|LV209_HUMAN Ig lambda chain V-II region WIN OS=Homo sapiens PE=1 SV=1	NaN		NaN	NaN	NaN	NaN	NaN	NaN		0	0	0	0	0	19217		258570	35798	54130	47543	46351	26188	48556		1	2	1	1	0	2	7		+		1931	6576	TRUE	6818	39515;39516;39517;39518;39519;39520;39521;39522;39523;39524;39525	54808;54809;54810;54811;54812;54813;54814	54813
		>sp|Q9UIM3|FKBPL_HUMAN FK506-binding protein-like OS=Homo sapiens GN=FKBPL PE=1 SV=1	NaN		NaN	NaN	NaN	NaN	NaN	NaN		0	0	0	0	0	14214		170980	25731	28353	44128	28039	26768	17957		3	3	4	4	2	4	20		+		1940	5995	TRUE	6188	35938;35939;35940;35941;35942;35943;35944;35945;35946;35947	49874;49875;49876;49877;49878;49879;49880;49881;49882;49883;49884;49885;49886;49887;49888;49889;49890;49891;49892;49893;49894	49883
		>sp|Q8N5N7-2|RM50_HUMAN Isoform 2 of 39S ribosomal protein L50, mitochondrial OS=Homo sapiens GN=MRPL50;>sp|Q8N5N7|RM50_HUMAN 39S ribosomal protein L50, mitochondrial OS=Homo sapiens GN=MRPL50 PE=1 SV=2	NaN		NaN	NaN	NaN	NaN	NaN	NaN		0	10458	0	0	0	12420		104530	8590.8	35334	14676	5262.2	19014	21655		0	1	0	2	0	1	4		+		1934	5196	TRUE	5343	31135;31136;31137;31138;31139;31140;31141;31142;31143;31144;31145;31146;31147;31148;31149	43091;43092;43093;43094	43091
		>sp|Q9NXS3|KLH28_HUMAN Kelch-like protein 28 OS=Homo sapiens GN=KLHL28 PE=2 SV=2;>tr|J3KNY7|J3KNY7_HUMAN BTB (POZ) domain containing 5, isoform CRA_d OS=Homo sapiens GN=KLHL28 PE=4 SV=1	NaN		NaN	NaN	NaN	NaN	NaN	NaN		0	0	0	0	0	5085		57182	32994	2970.5	0	12498	2295.8	6424.1		5	0	0	2	0	1	8		+		1930	3831	TRUE	3942	23265;23266;23267;23268;23269;23270;23271;23272;23273;23274;23275	32195;32196;32197;32198;32199;32200;32201;32202	32198
		>tr|Q5JY65|Q5JY65_HUMAN Crooked neck-like protein 1 OS=Homo sapiens GN=CRNKL1 PE=1 SV=1;>sp|Q9BZJ0-4|CRNL1_HUMAN Isoform 4 of Crooked neck-like protein 1 OS=Homo sapiens GN=CRNKL1;>sp|Q9BZJ0-3|CRNL1_HUMAN Isoform 3 of Crooked neck-like protein 1 OS=Homo sa	NaN		NaN	NaN	NaN	NaN	NaN	NaN		0	0	0	0	0	4784.2		41752	3808.8	7660	5271.8	4045.7	14921	6044.1		0	1	0	0	1	0	2		+		1933	4227;4228	True;True	4346;4347	25270;25271;25272;25273;25274;25275;25276;25277	34728;34729	34728;34729
		>sp|Q460N5-3|PAR14_HUMAN Isoform 3 of Poly [ADP-ribose] polymerase 14 OS=Homo sapiens GN=PARP14;>tr|H7C5R8|H7C5R8_HUMAN Poly [ADP-ribose] polymerase 14 (Fragment) OS=Homo sapiens GN=PARP14 PE=1 SV=1;>sp|Q460N5-4|PAR14_HUMAN Isoform 4 of Poly [ADP-ribose] p	NaN		NaN	NaN	NaN	NaN	NaN	NaN		0	0	0	0	0	4247.4		11890	0	0	0	3901.1	2623.1	5365.9		0	0	0	0	0	2	2		+		1929	4898;7828	True;True	5038;8115	29601;46516;46517;46518	41214;63902	41214;63902
		>tr|H0Y2S9|H0Y2S9_HUMAN Myosin phosphatase Rho-interacting protein (Fragment) OS=Homo sapiens GN=MPRIP PE=1 SV=3	NaN		NaN	NaN	NaN	NaN	NaN	NaN		0	0	0	0	0	2723		25536	2550.6	4591.6	3682	2733.7	8538.1	3440.1		0	0	0	0	1	0	1	+	+		1928	6116	TRUE	6336	36792;36793;36794;36795;36796;36797;36798	51152	51152	371	1232
		>tr|A0A0A0MS99|A0A0A0MS99_HUMAN Multidrug resistance-associated protein 1 OS=Homo sapiens GN=ABCC1 PE=4 SV=1;>sp|P33527-8|MRP1_HUMAN Isoform 8 of Multidrug resistance-associated protein 1 OS=Homo sapiens GN=ABCC1;>sp|P33527-6|MRP1_HUMAN Isoform 6 of Multid	NaN		NaN	NaN	NaN	NaN	NaN	NaN		0	0	0	0	0	2588.9		8313.5	0	5042.8	0	0	0	3270.7		0	1	1	0	1	1	4		+		1921	2491;6030	True;True	2561;6231	15075;15076;15077;36186	20638;20639;20640;50199	20639;50199
		>tr|G3V5X4|G3V5X4_HUMAN Nesprin-2 OS=Homo sapiens GN=SYNE2 PE=1 SV=1;>tr|A0A0A0MRE3|A0A0A0MRE3_HUMAN Nesprin-2 OS=Homo sapiens GN=SYNE2 PE=4 SV=1;>sp|Q8WXH0|SYNE2_HUMAN Nesprin-2 OS=Homo sapiens GN=SYNE2 PE=1 SV=3;>sp|Q8WXH0-2|SYNE2_HUMAN Isoform 2 of Nesp	NaN		NaN	NaN	NaN	NaN	NaN	NaN		0	0	0	0	0	494.24		624.4	0	0	0	0	0	624.4		0	0	0	0	0	1	1		+		1920	1241;3989	True;True	1280;4103	8271;24067	11913;33124	11913;33124
		>sp|Q13085-3|ACACA_HUMAN Isoform 3 of Acetyl-CoA carboxylase 1 OS=Homo sapiens GN=ACACA;>sp|Q13085-2|ACACA_HUMAN Isoform 2 of Acetyl-CoA carboxylase 1 OS=Homo sapiens GN=ACACA;>sp|Q13085|ACACA_HUMAN Acetyl-CoA carboxylase 1 OS=Homo sapiens GN=ACACA PE=1 SV	NaN		NaN	NaN	NaN	NaN	NaN	NaN		0	0	0	9838.8	0	0		12234	0	0	0	12234	0	0		0	0	0	2	0	0	2	+	+		1932	4961	TRUE	5104	29917	41595;41596	41596	372	1742
		>tr|F5H617|F5H617_HUMAN Reticulon (Fragment) OS=Homo sapiens GN=RTN3 PE=1 SV=1	NaN		NaN	NaN	NaN	NaN	NaN	NaN		0	3998.4	0	0	0	0		8493.6	0	8493.6	0	0	0	0		0	1	1	0	0	0	2		+		1927	8652	TRUE	8965	51827;51828	71424;71425	71425
		>tr|J3QQK2|J3QQK2_HUMAN Transmembrane protein 104 (Fragment) OS=Homo sapiens GN=TMEM104 PE=1 SV=1;>sp|Q8NE00-2|TM104_HUMAN Isoform 2 of Transmembrane protein 104 OS=Homo sapiens GN=TMEM104;>tr|B4DKL7|B4DKL7_HUMAN Transmembrane protein 104 OS=Homo sapiens G	NaN		NaN	NaN	NaN	NaN	NaN	NaN		0	2831.7	0	0	0	0		6015.2	0	6015.2	0	0	0	0		0	2	0	0	1	1	4		+		1925	8434	TRUE	8743	50455;50456;50457	69564;69565;69566;69567	69564
		>tr|A0A0A0MSP7|A0A0A0MSP7_HUMAN FERM and PDZ domain-containing protein 3 (Fragment) OS=Homo sapiens GN=FRMPD3 PE=4 SV=1;>sp|Q5JV73|FRPD3_HUMAN FERM and PDZ domain-containing protein 3 OS=Homo sapiens GN=FRMPD3 PE=2 SV=2	NaN		NaN	NaN	NaN	NaN	NaN	NaN		0	0	0	0	5472.2	0		8749.9	0	0	0	0	8749.9	0		0	0	0	0	1	0	1	+	+		1922	3932	TRUE	4045	23825	32858	32858	370	1605
		>tr|B4DGZ4|B4DGZ4_HUMAN Splicing factor 3B subunit 1 OS=Homo sapiens GN=SF3B1 PE=2 SV=1	NaN		NaN	NaN	NaN	NaN	NaN	NaN		2639.5	0	0	0	0	0		2639.5	2639.5	0	0	0	0	0		0	0	0	1	0	1	2		+		1924	9542	TRUE	9875	56812;56813;56814	77814;77815;77816	77816
		>Q2YDI2 SWISS-PROT:Q2YDI2 (Bos taurus) Origin recognition complex subunit 4	NaN		NaN	NaN	NaN	NaN	NaN	NaN		45690	0	0	0	0	0		45690	45690	0	0	0	0	0		1	0	0	0	0	0	1		+	+	1926	7987	TRUE	8280	47482	65261	65261
Histone H4	HIST1H4A	>sp|P62805|H4_HUMAN Histone H4 OS=Homo sapiens GN=HIST1H4A PE=1 SV=2	4282500		514790	1311700	984760	339580	608860	522820		2808100	3551600	2553900	2301400	2204300	2421900		25695000	3088700	7870000	5908600	2037500	3653100	3136900		51	86	74	67	50	77	405				1299	832;1258;1259;5230;5818;7062;8067;8281;8532	True;True;True;True;True;True;True;True;True	860;1297;1298;5379;5982;7317;8364;8582;8583;8842	5992;5993;5994;5995;5996;5997;5998;5999;6000;6001;6002;8376;8377;8378;8379;8380;8381;8382;8383;8384;8385;8386;8387;8388;8389;8390;8391;8392;8393;8394;8395;8396;8397;8398;8399;31357;31358;31359;31360;31361;31362;31363;31364;31365;31366;31367;31368;31369;31370;31371;34852;34853;34854;34855;34856;34857;34858;34859;42135;47940;47941;47942;47943;47944;47945;47946;49295;49296;49297;49298;49299;49300;49…	9057;9058;9059;9060;9061;9062;9063;9064;9065;9066;9067;9068;9069;9070;9071;9072;9073;9074;9075;9076;9077;9078;9079;9080;9081;9082;9083;9084;9085;9086;9087;12050;12051;12052;12053;12054;12055;12056;12057;12058;12059;12060;12061;12062;12063;12064;12065;12066;12067;12068;12069;12070;12071;12072;12073;12074;12075;12076;12077;12078;12079;12080;12081;12082;12083;12084;12085;12086;12087;12088;12089;1209…	9065;12057;12072;43407;48402;57917;65863;68085;70365	282	85
Histone H2A type 2-C;Histone H2A type 2-A	HIST2H2AC;HIST2H2AA3	>sp|Q16777|H2A2C_HUMAN Histone H2A type 2-C OS=Homo sapiens GN=HIST2H2AC PE=1 SV=4;>sp|Q6FI13|H2A2A_HUMAN Histone H2A type 2-A OS=Homo sapiens GN=HIST2H2AA3 PE=1 SV=3	2497200		296540	716940	424220	367670	431240	260570		1593000	1356700	1391600	1530200	1172600	1318700		12486000	1482700	3584700	2121100	1838300	2156200	1302900		25	23	20	29	24	18	139				1507	266;3549;6171;8569;8984	True;True;True;True;True	277;3651;6403;8880;8881;9309	2220;2221;2222;2223;2224;2225;2226;2227;2228;2229;21355;21356;21357;21358;21359;21360;37203;37204;37205;37206;37207;37208;51280;51281;51282;51283;51284;51285;51286;51287;51288;51289;51290;51291;51292;51293;51294;51295;51296;51297;51298;51299;51300;51301;53769;53770;53771;53772;53773;53774;53775;53776;53777;53778;53779;53780;53781;53782;53783;53784;53785;53786;53787;53788;53789;53790;53791;53792	3109;3110;3111;3112;3113;3114;3115;3116;3117;3118;3119;3120;3121;3122;3123;3124;3125;3126;3127;3128;3129;3130;3131;3132;3133;3134;3135;3136;3137;3138;29384;29385;29386;29387;29388;29389;29390;29391;29392;29393;29394;29395;29396;29397;29398;29399;29400;29401;29402;29403;29404;29405;29406;29407;51744;51745;70667;70668;70669;70670;70671;70672;70673;70674;70675;70676;70677;70678;70679;70680;70681;706…	3132;29404;51744;70689;73960	344	52
Histone H2B;Histone H2B type 1-L;Histone H2B type 1-M;Histone H2B type 1-N;Histone H2B type 1-H;Histone H2B type 2-F;Histone H2B type 1-C/E/F/G/I;Histone H2B type 1-D;Histone H2B type F-S;Histone H2B type 1-K;Histone H2B type 1-A	HIST1H2BN;HIST1H2BL;HIST1H2BM;HIST1H2BH;HIST2H2BF;HIST1H2BC;HIST1H2BD;H2BFS;HIST1H2BK;HIST1H2BA	>tr|U3KQK0|U3KQK0_HUMAN Histone H2B OS=Homo sapiens GN=HIST1H2BN PE=3 SV=1;>sp|Q99880|H2B1L_HUMAN Histone H2B type 1-L OS=Homo sapiens GN=HIST1H2BL PE=1 SV=3;>sp|Q99879|H2B1M_HUMAN Histone H2B type 1-M OS=Homo sapiens GN=HIST1H2BM PE=1 SV=3;>sp|Q99877|H2B1	2244600		249110	604660	348410	330470	374780	337130		1381900	2521900	1623900	1599100	1822800	2067000		17956000	1992900	4837300	2787200	2643800	2998200	2697000		64	101	83	92	81	86	507				748	489;1963;2160;3433;4668;5707;6961	True;True;True;True;True;True;True	507;508;509;2016;2217;3530;4801;5869;7214	3579;3580;3581;3582;3583;3584;3585;3586;3587;3588;3589;3590;3591;3592;3593;3594;3595;3596;3597;3598;3599;3600;3601;3602;3603;3604;3605;3606;3607;3608;3609;3610;3611;3612;3613;3614;3615;3616;3617;3618;3619;3620;3621;3622;3623;3624;3625;3626;3627;3628;3629;3630;3631;3632;3633;3634;3635;3636;3637;3638;3639;3640;3641;3642;3643;3644;3645;3646;3647;3648;3649;3650;3651;3652;3653;3654;3655;3656;3657;3658…	5519;5520;5521;5522;5523;5524;5525;5526;5527;5528;5529;5530;5531;5532;5533;5534;5535;5536;5537;5538;5539;5540;5541;5542;5543;5544;5545;5546;5547;5548;5549;5550;5551;5552;5553;5554;5555;5556;5557;5558;5559;5560;5561;5562;5563;5564;5565;5566;5567;5568;5569;5570;5571;5572;5573;5574;5575;5576;5577;5578;5579;5580;5581;5582;5583;5584;5585;5586;5587;5588;5589;5590;5591;5592;5593;5594;5595;5596;5597;5598…	5835;16860;18217;28622;39218;47486;57143	86;87	60;63
Tubulin alpha-1A chain;Tubulin alpha-3C/D chain;Tubulin alpha-3E chain	TUBA1A;TUBA3C;TUBA3E	>sp|Q71U36-2|TBA1A_HUMAN Isoform 2 of Tubulin alpha-1A chain OS=Homo sapiens GN=TUBA1A;>sp|Q71U36|TBA1A_HUMAN Tubulin alpha-1A chain OS=Homo sapiens GN=TUBA1A PE=1 SV=1;>sp|Q13748|TBA3C_HUMAN Tubulin alpha-3C/D chain OS=Homo sapiens GN=TUBA3C PE=1 SV=3;>sp	2172900		224160	564270	415340	187510	451430	330220		5072400	4096400	4774600	4777600	4792100	4847900		45632000	4707400	11850000	8722200	3937700	9479900	6934700		256	416	384	366	468	313	2203				1559	238;713;773;1423;1465;1578;1603;1900;2349;2356;4424;4612;5291;6265;6816;7070;7972;8590	True;True;True;True;True;True;True;True;True;True;True;True;True;True;True;True;True;True	247;248;738;800;1467;1510;1625;1650;1951;2416;2423;2424;4550;4743;5442;6497;7068;7325;8265;8902	1443;1444;1445;1446;1447;1448;1449;1450;1451;1452;1453;1454;1455;1456;1457;1458;1459;1460;1461;1462;1463;1464;1465;1466;1467;1468;1469;1470;1471;1472;1473;1474;1475;1476;1477;1478;1479;1480;1481;1482;1483;1484;1485;1486;1487;1488;1489;1490;1491;1492;1493;1494;1495;1496;1497;1498;1499;1500;1501;1502;1503;1504;1505;1506;1507;1508;1509;1510;1511;1512;1513;1514;1515;1516;1517;1518;1519;1520;1521;1522…	2152;2153;2154;2155;2156;2157;2158;2159;2160;2161;2162;2163;2164;2165;2166;2167;2168;2169;2170;2171;2172;2173;2174;2175;2176;2177;2178;2179;2180;2181;2182;2183;2184;2185;2186;2187;2188;2189;2190;2191;2192;2193;2194;2195;2196;2197;2198;2199;2200;2201;2202;2203;2204;2205;2206;2207;2208;2209;2210;2211;2212;2213;2214;2215;2216;2217;2218;2219;2220;2221;2222;2223;2224;2225;2226;2227;2228;2229;2230;2231…	2152;7604;8091;13386;13677;14484;14612;16398;19787;19974;36945;38652;43789;52369;56270;57940;65159;70893	17;293;294	267;363;378
Tubulin beta chain	TUBB	>tr|Q5JP53|Q5JP53_HUMAN Tubulin beta chain OS=Homo sapiens GN=TUBB PE=1 SV=1;>sp|P07437|TBB5_HUMAN Tubulin beta chain OS=Homo sapiens GN=TUBB PE=1 SV=2;>tr|Q5ST81|Q5ST81_HUMAN Tubulin beta chain OS=Homo sapiens GN=TUBB PE=3 SV=1	2129900		281770	431570	366320	351970	380320	317980		4445900	3351800	3983600	4083200	3931700	4101000		40469000	5353700	8199900	6960100	6687400	7226200	6041600		229	296	361	269	297	329	1781				866	410;458;2208;2628;2764;3037;3817;4421;4900;5183;5215;5308;5859;6462;6575;7289;7290;9407	True;True;True;True;True;True;True;True;True;True;True;True;True;True;True;True;True;True	422;423;475;2266;2267;2703;2844;3121;3927;3928;4546;4547;5041;5042;5330;5362;5363;5459;6027;6028;6701;6817;7558;7559;9738	2978;2979;2980;2981;2982;2983;2984;2985;2986;2987;2988;2989;2990;2991;2992;2993;2994;2995;2996;2997;2998;2999;3000;3001;3002;3003;3004;3005;3006;3007;3008;3009;3010;3011;3012;3013;3014;3015;3016;3017;3018;3019;3020;3021;3022;3023;3024;3025;3026;3027;3028;3029;3030;3031;3032;3033;3034;3035;3036;3037;3392;3393;3394;3395;3396;3397;3398;3399;3400;3401;3402;3403;3404;3405;3406;13488;13489;13490;13491;…	4167;4168;4169;4170;4171;4172;4173;4174;4175;4176;4177;4178;4179;4180;4181;4182;4183;4184;4185;4186;4187;4188;4189;4190;4191;4192;4193;4194;4195;4196;4197;4198;4199;4200;4201;4202;4203;4204;4205;4206;4207;4208;4209;4210;4211;4212;4213;4214;4215;4216;4217;4218;4219;4220;4221;4222;4223;4224;4225;4226;4227;4228;4229;4230;4231;4232;4233;4234;4235;4236;4237;4238;4239;4240;4241;4242;4243;4244;4245;4246…	4258;5267;18656;21535;22810;25211;32091;36719;41246;43046;43281;43998;48794;53946;54804;59712;59727;76778	77;101;102;103;134;135;136	55;146;239;249;312;345;370
Actin, cytoplasmic 2;Actin, cytoplasmic 2, N-terminally processed;Actin, cytoplasmic 1;Actin, cytoplasmic 1, N-terminally processed	ACTG1;ACTB;ACTA1	>sp|P63261|ACTG_HUMAN Actin, cytoplasmic 2 OS=Homo sapiens GN=ACTG1 PE=1 SV=1;>sp|P60709|ACTB_HUMAN Actin, cytoplasmic 1 OS=Homo sapiens GN=ACTB PE=1 SV=1;>tr|I3L3I0|I3L3I0_HUMAN Actin, cytoplasmic 2 (Fragment) OS=Homo sapiens GN=ACTG1 PE=1 SV=1;>tr|I3L1U9	1522100		182710	331380	328330	164250	290830	224570		3216900	3587400	3529400	2634200	3149500	3128700		30441000	3654100	6627700	6566500	3285100	5816600	4491300		175	237	251	203	242	255	1363				1244	247;709;710;782;1183;1210;1364;1983;3414;3609;4473;5596;5676;6739;7031;7702;8199;8371;9450	True;True;True;True;True;True;True;True;True;True;True;True;True;True;True;True;True;True;True	258;734;735;809;1219;1220;1247;1248;1408;2036;2037;3511;3712;3713;4600;5754;5835;5836;6988;7286;7984;8497;8498;8677;9783	2134;2135;2136;2137;2138;2139;2140;2141;2142;2143;2144;4912;4913;4914;4915;4916;4917;4918;4919;4920;4921;4922;4923;4924;4925;5440;7886;7887;7888;7889;7890;7891;7892;7893;7894;7895;7896;7897;7898;7899;7900;7901;7902;7903;7904;7905;7906;7907;8065;8066;8067;8068;8069;8070;8071;8072;8073;8074;8075;8076;8077;8078;8079;8080;8081;8082;8083;8084;8085;8086;8087;8088;8089;8090;8091;8092;8093;8094;8095;8096…	2994;2995;2996;2997;2998;2999;3000;3001;3002;3003;3004;3005;3006;3007;3008;3009;3010;3011;3012;3013;3014;3015;3016;3017;3018;3019;3020;3021;3022;3023;3024;3025;3026;3027;3028;7418;7419;7420;7421;7422;7423;7424;7425;7426;7427;7428;7429;7430;7431;7432;7433;7434;7435;7436;7437;7438;7439;7440;7441;7442;7443;7444;7445;7446;7447;7448;7449;7450;7451;7452;7453;7454;7455;7456;7457;7458;7459;7460;7461;7462…	3022;7444;7460;8156;11374;11643;13003;17040;28488;30088;37470;46543;47163;55766;57493;62720;66912;68917;77313	258;259;260;261;262;263	44;153;190;269;305;325
Tubulin beta-2A chain	TUBB2A	>sp|Q13885|TBB2A_HUMAN Tubulin beta-2A chain OS=Homo sapiens GN=TUBB2A PE=1 SV=1	475590		65889	104050	76104	64122	83637	81792		984640	770190	848720	922340	887120	936230		9511800	1317800	2080900	1522100	1282400	1672700	1635800		69	72	87	74	85	115	502				1432	410;457;2208;2628;2763;3037;3817;4421;4899;4983;5183;5215;6084;6462;6575;7289;7290;9406	False;True;False;False;True;False;False;False;True;True;False;False;True;False;False;False;False;True	422;423;473;474;2266;2267;2703;2843;3121;3927;3928;4546;4547;5039;5040;5126;5330;5362;5363;6297;6298;6701;6817;7558;7559;9737	2978;2979;2980;2981;2982;2983;2984;2985;2986;2987;2988;2989;2990;2991;2992;2993;2994;2995;2996;2997;2998;2999;3000;3001;3002;3003;3004;3005;3006;3007;3008;3009;3010;3011;3012;3013;3014;3015;3016;3017;3018;3019;3020;3021;3022;3023;3024;3025;3026;3027;3028;3029;3030;3031;3032;3033;3034;3035;3036;3037;3350;3351;3352;3353;3354;3355;3356;3357;3358;3359;3360;3361;3362;3363;3364;3365;3366;3367;3368;3369…	4167;4168;4169;4170;4171;4172;4173;4174;4175;4176;4177;4178;4179;4180;4181;4182;4183;4184;4185;4186;4187;4188;4189;4190;4191;4192;4193;4194;4195;4196;4197;4198;4199;4200;4201;4202;4203;4204;4205;4206;4207;4208;4209;4210;4211;4212;4213;4214;4215;4216;4217;4218;4219;4220;4221;4222;4223;4224;4225;4226;4227;4228;4229;4230;4231;4232;4233;4234;4235;4236;4237;4238;4239;4240;4241;4242;4243;4244;4245;4246…	4258;5103;18656;21535;22718;25211;32091;36719;41221;41721;43046;43281;50726;53946;54804;59712;59727;76717	70;71;101;102;103;134;135;295;314	73;164;170;257;267;293;330;363;388
Cofilin-1	CFL1	>sp|P23528|COF1_HUMAN Cofilin-1 OS=Homo sapiens GN=CFL1 PE=1 SV=3;>tr|G3V1A4|G3V1A4_HUMAN Cofilin 1 (Non-muscle), isoform CRA_a OS=Homo sapiens GN=CFL1 PE=4 SV=1;>tr|E9PK25|E9PK25_HUMAN Cofilin-1 OS=Homo sapiens GN=CFL1 PE=1 SV=1;>tr|E9PP50|E9PP50_HUMAN Co	412770		47617	90574	68914	59770	81432	64458		467870	432020	480120	472970	511460	439970		4127700	476170	905740	689140	597700	814320	644580		32	44	31	36	66	48	257				1019	610;1598;1935;4328;4329;5684;6311;6312;9216	True;True;True;True;True;True;True;True;True	634;1645;1986;4451;4452;5844;6545;6546;9544	4374;4375;4376;4377;4378;4379;4380;4381;4382;10332;10333;10334;10335;10336;10337;10338;10339;10340;10341;10342;10343;11994;11995;11996;11997;11998;11999;12000;12001;12002;12003;12004;12005;26003;26004;26005;26006;26007;26008;26009;26010;26011;26012;26013;26014;26015;26016;26017;26018;26019;26020;26021;26022;26023;26024;26025;26026;26027;26028;26029;26030;26031;26032;26033;26034;26035;26036;26037;…	6660;6661;6662;6663;6664;6665;6666;6667;6668;6669;6670;6671;6672;6673;6674;6675;6676;6677;6678;6679;6680;6681;6682;14590;14591;14592;14593;14594;14595;14596;14597;14598;14599;16610;16611;16612;16613;16614;16615;16616;16617;16618;16619;16620;16621;16622;16623;16624;16625;16626;16627;16628;16629;16630;16631;16632;16633;16634;16635;16636;16637;16638;16639;16640;16641;16642;16643;16644;16645;16646;16…	6681;14595;16656;35812;35818;47250;52786;52787;75539
14-3-3 protein epsilon	YWHAE	>sp|P62258|1433E_HUMAN 14-3-3 protein epsilon OS=Homo sapiens GN=YWHAE PE=1 SV=1;>sp|P62258-2|1433E_HUMAN Isoform SV of 14-3-3 protein epsilon OS=Homo sapiens GN=YWHAE	338890		21126	97150	66688	51244	85009	17676		496530	568780	549860	533230	592620	521850		5761200	359140	1651500	1133700	871160	1445100	300500		77	105	93	103	94	100	572				1282	32;71;1261;1358;1506;1549;1600;3536;4774;5819;5862;6328;6882;8346;9230;9338	True;True;True;True;True;True;True;True;True;True;True;True;True;True;True;True	32;74;75;1300;1301;1401;1402;1551;1595;1647;3636;4908;5983;6033;6034;6563;7135;8649;8650;9558;9669	151;152;153;154;155;156;157;158;159;160;161;162;163;164;165;166;167;168;169;170;171;172;173;174;175;176;177;178;179;463;464;465;466;467;468;469;470;471;472;473;474;475;476;477;478;479;480;481;482;483;484;485;486;487;488;489;490;491;492;493;494;495;496;497;498;499;500;501;502;503;504;505;506;507;508;509;510;511;512;513;514;515;516;517;518;519;520;8416;8417;8418;8419;8420;8421;8422;8423;8424;8425;8…	275;276;277;278;279;280;281;282;283;284;285;286;287;288;289;290;291;292;293;294;295;296;297;298;299;300;301;302;303;304;305;306;307;308;309;310;311;312;313;314;315;316;317;318;319;320;321;322;323;324;325;326;327;328;329;330;331;332;333;334;335;336;337;338;339;340;341;342;781;782;783;784;785;786;787;788;789;790;791;792;793;794;795;796;797;798;799;800;801;802;803;804;805;806;807;808;809;810;811;812…	324;816;12167;12937;13929;14278;14603;29349;40195;48406;48935;52886;56702;68565;75595;76227	212;274;275;276;277	1;33;160;221;235
Creatine kinase B-type	CKB	>sp|P12277|KCRB_HUMAN Creatine kinase B-type OS=Homo sapiens GN=CKB PE=1 SV=1;>tr|G3V4N7|G3V4N7_HUMAN Creatine kinase B-type (Fragment) OS=Homo sapiens GN=CKB PE=1 SV=1	332580		42078	72010	57593	48825	64898	47181		583880	580210	605180	610320	647680	600670		5653900	715330	1224200	979080	830020	1103300	802080		73	90	77	87	95	81	503				925	1067;2623;3304;3809;4091;4316;4641;5184;7036;7473;7777;7855;8791	True;True;True;True;True;True;True;True;True;True;True;True;True	1101;2697;2698;3399;3919;4207;4208;4438;4439;4773;4774;5331;7291;7748;7749;8061;8144;9110	7244;7245;7246;7247;7248;7249;7250;15746;15747;15748;15749;15750;15751;15752;15753;15754;15755;15756;15757;15758;15759;15760;15761;15762;15763;15764;19955;19956;19957;19958;19959;19960;19961;19962;23037;23038;23039;23040;23041;23042;23043;23044;23045;23046;23047;23048;23049;23050;23051;23052;23053;23054;23055;23056;23057;23058;23059;23060;23061;23062;23063;23064;23065;23066;23067;23068;24544;2454…	10480;10481;10482;10483;10484;10485;10486;10487;10488;10489;10490;10491;10492;10493;10494;10495;10496;10497;10498;10499;10500;10501;10502;10503;10504;10505;10506;10507;10508;10509;21487;21488;21489;21490;21491;21492;21493;21494;21495;21496;21497;21498;21499;21500;21501;21502;21503;21504;21505;21506;21507;27573;27574;27575;27576;27577;27578;27579;27580;27581;27582;27583;27584;27585;27586;27587;275…	10492;21499;27574;31734;33725;35689;38921;43050;57505;60885;63618;64083;72563	169;170;171;172;173	30;179;207;352;377
Ubiquitin-60S ribosomal protein L40;Ubiquitin;60S ribosomal protein L40;Ubiquitin-40S ribosomal protein S27a;Ubiquitin;40S ribosomal protein S27a;Polyubiquitin-B;Ubiquitin;Polyubiquitin-C;Ubiquitin	UBB;RPS27A;UBC;UBA52;UBBP4	>tr|J3QS39|J3QS39_HUMAN Polyubiquitin-B (Fragment) OS=Homo sapiens GN=UBB PE=4 SV=1;>tr|J3QTR3|J3QTR3_HUMAN Ubiquitin-40S ribosomal protein S27a (Fragment) OS=Homo sapiens GN=RPS27A PE=1 SV=1;>tr|F5H6Q2|F5H6Q2_HUMAN Polyubiquitin-C (Fragment) OS=Homo sapie	321400		45335	74018	41668	56283	59339	44752		224520	184460	139940	202330	184990	192980		1607000	226670	370090	208340	281420	296700	223760		18	16	14	9	17	10	84				192	2154;8029;8041	True;True;True	2211;8323;8336	13200;13201;13202;13203;13204;13205;13206;13207;13208;13209;13210;13211;13212;47722;47723;47724;47725;47789;47790;47791;47792;47793;47794;47795;47796;47797;47798;47799;47800;47801;47802;47803	18119;18120;18121;18122;18123;18124;18125;18126;18127;18128;18129;18130;18131;18132;18133;18134;18135;18136;18137;18138;18139;18140;18141;18142;18143;18144;18145;18146;18147;18148;18149;18150;18151;18152;18153;18154;18155;18156;18157;18158;18159;18160;18161;18162;18163;18164;18165;65555;65556;65557;65558;65559;65650;65651;65652;65653;65654;65655;65656;65657;65658;65659;65660;65661;65662;65663;656…	18153;65555;65653
Histone H3	HIST2H3PS2	>tr|Q5TEC6|Q5TEC6_HUMAN Histone H3 OS=Homo sapiens GN=HIST2H3PS2 PE=1 SV=1	317820		31234	99278	47434	31553	68620	39705		210210	353100	250120	184510	236290	231630		2224800	218640	694950	332040	220870	480340	277940		12	12	15	7	13	11	70				1538	1814;7107;7601;9473	True;True;True;True	1864;7365;7878;9806	11426;11427;11428;11429;11430;11431;11432;11433;11434;11435;11436;11437;42392;42393;42394;42395;45210;45211;45212;45213;45214;45215;56512;56513;56514;56515	15905;15906;15907;15908;15909;15910;15911;15912;15913;15914;15915;15916;15917;15918;15919;15920;15921;15922;15923;15924;15925;15926;15927;15928;15929;15930;15931;15932;15933;15934;15935;15936;15937;15938;15939;15940;15941;15942;15943;15944;15945;58231;62057;62058;62059;62060;62061;62062;62063;62064;62065;62066;62067;62068;62069;62070;62071;62072;62073;62074;62075;62076;62077;62078;62079;62080;774…	15912;58231;62069;77446
Histone H1.3	HIST1H1D	>sp|P16402|H13_HUMAN Histone H1.3 OS=Homo sapiens GN=HIST1H1D PE=1 SV=2	301020		31382	110160	57082	38677	16199	47513		182810	662990	340750	156680	291330	364890		3010200	313820	1101600	570820	386770	161990	475130		16	24	18	12	14	19	103				958	312;608;5670;7223;7306	True;True;True;True;True	324;632;5829;7489;7575	2466;2467;2468;2469;2470;2471;4356;4357;4358;4359;4360;33903;33904;33905;33906;33907;33908;33909;33910;33911;33912;43093;43094;43095;43096;43097;43098;43099;43100;43538;43539;43540;43541;43542;43543	3399;3400;3401;3402;3403;3404;3405;3406;3407;3408;3409;3410;3411;3412;3413;3414;3415;3416;3417;3418;3419;3420;3421;3422;3423;3424;3425;3426;3427;3428;6608;6609;6610;6611;6612;6613;6614;6615;6616;6617;6618;6619;6620;6621;6622;6623;6624;47051;47052;47053;47054;47055;47056;47057;47058;47059;47060;47061;47062;47063;47064;47065;47066;47067;47068;47069;47070;47071;59202;59203;59204;59205;59206;59207;59…	3426;6618;47056;59209;59845
ATP synthase subunit beta, mitochondrial;ATP synthase subunit beta	ATP5B	>sp|P06576|ATPB_HUMAN ATP synthase subunit beta, mitochondrial OS=Homo sapiens GN=ATP5B PE=1 SV=3;>tr|H0YH81|H0YH81_HUMAN ATP synthase subunit beta (Fragment) OS=Homo sapiens GN=ATP5B PE=1 SV=1;>tr|F8W079|F8W079_HUMAN ATP synthase subunit beta, mitochondri	295520		71110	61911	43060	41009	45200	33226		1068700	928870	945830	1052500	943890	921170		8570000	2062200	1795400	1248700	1189300	1310800	963570		118	150	152	158	185	147	910				854	303;318;1299;1761;2566;2715;2978;3279;4344;4866;4902;5055;5061;5437;5486;5734;6742;7416;7417;7930;8257;8360;8362;8663;9018	True;True;True;True;True;True;True;True;True;True;True;True;True;True;True;True;True;True;True;True;True;True;True;True;True	314;330;1340;1809;1810;2637;2638;2794;3061;3373;4467;5001;5002;5044;5045;5198;5199;5205;5592;5642;5896;6991;6992;7688;7689;7690;8222;8223;8556;8557;8664;8666;8667;8977;9343	2412;2413;2414;2415;2416;2417;2418;2419;2420;2421;2422;2423;2424;2425;2426;2427;2428;2496;2497;2498;2499;2500;2501;2502;2503;2504;2505;2506;2507;2508;2509;2510;2511;2512;2513;8662;8663;8664;8665;8666;8667;8668;8669;8670;8671;8672;8673;8674;11096;11097;11098;11099;11100;11101;11102;11103;11104;11105;11106;11107;11108;11109;11110;11111;11112;11113;11114;11115;11116;11117;11118;11119;11120;11121;111…	3353;3354;3355;3356;3357;3358;3359;3360;3361;3362;3363;3364;3365;3366;3367;3368;3369;3458;3459;3460;3461;3462;3463;3464;3465;3466;3467;3468;3469;3470;3471;3472;3473;3474;3475;3476;3477;3478;3479;3480;3481;3482;3483;3484;3485;3486;3487;3488;3489;3490;3491;3492;3493;3494;3495;3496;3497;3498;3499;3500;3501;3502;3503;3504;3505;3506;3507;3508;3509;3510;3511;3512;3513;3514;3515;3516;3517;3518;3519;3520…	3358;3469;12439;15556;21109;22280;24729;27356;35961;40927;41272;42201;42293;45025;45439;47713;55816;60519;60539;64728;67528;68708;68787;71533;74129	113;114;115;116;117;118;119;120;121;122;123;124	113;145;174;176;217;250;272;339;342;408;443;478
Glyceraldehyde-3-phosphate dehydrogenase	GAPDH	>sp|P04406|G3P_HUMAN Glyceraldehyde-3-phosphate dehydrogenase OS=Homo sapiens GN=GAPDH PE=1 SV=3;>tr|E7EUT5|E7EUT5_HUMAN Glyceraldehyde-3-phosphate dehydrogenase OS=Homo sapiens GN=GAPDH PE=1 SV=1	286870		33931	59957	52425	37774	62378	40409		491510	390830	498290	450550	503470	485100		4876800	576820	1019300	891220	642150	1060400	686950		68	79	100	76	118	107	548				836	2823;3098;4777;5338;5499;7106;8418;8703;8729;9019;9132	True;True;True;True;True;True;True;True;True;True;True	2904;3183;4911;5489;5656;7363;7364;8725;8726;9017;9018;9044;9045;9046;9344;9345;9458;9459	17002;17003;17004;17005;17006;17007;17008;17009;17010;17011;17012;17013;17014;18674;18675;18676;18677;18678;18679;18680;18681;18682;18683;18684;18685;18686;18687;18688;18689;18690;18691;18692;18693;18694;18695;18696;18697;28873;28874;28875;28876;28877;28878;28879;28880;28881;28882;28883;28884;28885;28886;28887;28888;31928;31929;31930;31931;31932;31933;31934;32874;32875;32876;32877;32878;32879;328…	23327;23328;23329;23330;23331;23332;23333;23334;23335;23336;23337;23338;23339;23340;23341;23342;23343;23344;23345;23346;23347;23348;23349;23350;23351;25892;25893;25894;25895;25896;25897;25898;25899;25900;25901;25902;25903;25904;25905;25906;25907;25908;25909;25910;25911;25912;25913;25914;25915;25916;25917;25918;25919;25920;25921;25922;25923;25924;25925;25926;25927;25928;25929;25930;25931;25932;259…	23351;25894;40202;44212;45590;58225;69467;71896;72092;74146;74941	104;105;106;107;108;109;110	43;46;105;130;133;175;328
Peptidyl-prolyl cis-trans isomerase A;Peptidyl-prolyl cis-trans isomerase A, N-terminally processed;Peptidyl-prolyl cis-trans isomerase	PPIA	>sp|P62937|PPIA_HUMAN Peptidyl-prolyl cis-trans isomerase A OS=Homo sapiens GN=PPIA PE=1 SV=2;>tr|F8WE65|F8WE65_HUMAN Peptidyl-prolyl cis-trans isomerase OS=Homo sapiens GN=PPIA PE=1 SV=1;>tr|C9J5S7|C9J5S7_HUMAN Peptidyl-prolyl cis-trans isomerase OS=Homo	276710		31256	61742	46427	43734	55541	38007		268410	262980	265050	292190	300330	277110		2767100	312560	617420	464270	437340	555410	380070		29	46	41	52	52	54	274				1308	1759;2376;6129;7836;8866;8943;8944	True;True;True;True;True;True;True	1806;1807;2444;6354;6355;6356;8123;9188;9189;9267;9268	11075;11076;11077;11078;11079;11080;11081;11082;11083;11084;11085;11086;11087;11088;11089;14573;14574;14575;14576;14577;14578;14579;14580;14581;36939;36940;36941;36942;36943;36944;36945;36946;36947;36948;36949;36950;36951;36952;36953;36954;36955;36956;36957;36958;36959;36960;36961;36962;36963;36964;36965;36966;36967;36968;36969;36970;36971;36972;36973;36974;36975;36976;36977;36978;46557;46558;465…	15494;15495;15496;15497;15498;15499;15500;15501;15502;15503;15504;15505;15506;15507;15508;15509;15510;15511;15512;15513;15514;15515;15516;20063;20064;20065;20066;20067;20068;20069;20070;20071;20072;20073;20074;20075;20076;20077;20078;20079;20080;20081;20082;20083;20084;20085;20086;20087;20088;20089;20090;20091;20092;20093;20094;20095;20096;20097;20098;20099;20100;20101;20102;20103;20104;51406;514…	15505;20086;51435;63946;73107;73696;73707	283;284;285	1;136;142
Actin, alpha skeletal muscle;Actin, alpha cardiac muscle 1;Actin, gamma-enteric smooth muscle;Actin, aortic smooth muscle	ACTA1;ACTC1;ACTG2;ACTA2	>sp|P68133|ACTS_HUMAN Actin, alpha skeletal muscle OS=Homo sapiens GN=ACTA1 PE=1 SV=1;>sp|P68032|ACTC_HUMAN Actin, alpha cardiac muscle 1 OS=Homo sapiens GN=ACTC1 PE=1 SV=1;>tr|Q5T8M8|Q5T8M8_HUMAN Actin, alpha skeletal muscle OS=Homo sapiens GN=ACTA1 PE=3	252330		29324	56896	44786	35672	49152	36497		455140	401400	452000	461020	461640	462300		5046500	586470	1137900	895710	713430	983030	729940		21	26	35	49	41	52	224				1324	247;709;710;1183;1364;1983;3609;4473;5596;7031;7702;9449	False;False;False;False;False;False;False;False;False;False;False;True	258;734;735;1219;1220;1408;2036;2037;3712;3713;4600;5754;7286;7984;9781;9782	2134;2135;2136;2137;2138;2139;2140;2141;2142;2143;2144;4912;4913;4914;4915;4916;4917;4918;4919;4920;4921;4922;4923;4924;4925;7886;7887;7888;7889;7890;7891;7892;7893;7894;7895;7896;7897;7898;7899;7900;7901;7902;7903;7904;7905;7906;7907;9050;9051;9052;9053;9054;9055;9056;9057;9058;9059;9060;9061;9062;9063;9064;9065;9066;12302;12303;12304;12305;12306;12307;12308;12309;12310;12311;12312;12313;12314;1…	2994;2995;2996;2997;2998;2999;3000;3001;3002;3003;3004;3005;3006;3007;3008;3009;3010;3011;3012;3013;3014;3015;3016;3017;3018;3019;3020;3021;3022;3023;3024;3025;3026;3027;3028;7418;7419;7420;7421;7422;7423;7424;7425;7426;7427;7428;7429;7430;7431;7432;7433;7434;7435;7436;7437;7438;7439;7440;7441;7442;7443;7444;7445;7446;7447;7448;7449;7450;7451;7452;7453;7454;7455;7456;7457;7458;7459;7460;7461;7462…	3022;7444;7460;11374;13003;17040;30088;37470;46543;57493;62720;77237	259;261;262;291	46;84;192;327
Histone H1.5	HIST1H1B	>sp|P16401|H15_HUMAN Histone H1.5 OS=Homo sapiens GN=HIST1H1B PE=1 SV=3	218440		28273	54101	35296	35290	34246	31233		212620	393250	227110	269920	188000	226030		2184400	282730	541010	352960	352900	342460	312330		31	37	25	15	31	34	173				957	315;656;5671;6239;7222	True;True;True;True;True	327;681;5830;6471;7487;7488	2477;2478;2479;2480;2481;4688;4689;4690;4691;4692;4693;33913;33914;33915;33916;33917;33918;33919;33920;33921;33922;33923;33924;33925;33926;33927;33928;33929;33930;33931;33932;37517;37518;37519;37520;37521;37522;43077;43078;43079;43080;43081;43082;43083;43084;43085;43086;43087;43088;43089;43090;43091;43092	3431;3432;3433;3434;3435;3436;3437;3438;3439;3440;3441;3442;3443;3444;7123;7124;7125;7126;7127;7128;7129;7130;7131;7132;7133;7134;7135;7136;7137;7138;7139;7140;7141;7142;7143;7144;7145;7146;7147;7148;7149;7150;7151;47072;47073;47074;47075;47076;47077;47078;47079;47080;47081;47082;47083;47084;47085;47086;47087;47088;47089;47090;47091;47092;47093;47094;47095;47096;47097;47098;47099;47100;47101;4710…	3432;7150;47095;52159;59188
Ubiquitin carboxyl-terminal hydrolase isozyme L1	UCHL1	>tr|D6RE83|D6RE83_HUMAN Ubiquitin carboxyl-terminal hydrolase OS=Homo sapiens GN=UCHL1 PE=1 SV=1;>tr|D6R956|D6R956_HUMAN Ubiquitin carboxyl-terminal hydrolase OS=Homo sapiens GN=UCHL1 PE=1 SV=1;>sp|P09936|UCHL1_HUMAN Ubiquitin carboxyl-terminal hydrolase i	212820		23314	53620	31385	30348	46645	27508		154730	175240	163680	167270	207480	158440		1915400	209830	482580	282470	273130	419810	247570		26	30	37	41	41	21	196				286	4311;4401;6063;6077;8841	True;True;True;True;True	4433;4524;6269;6270;6284;6285;6286;6287;9163	25884;25885;25886;25887;25888;25889;25890;25891;25892;25893;25894;25895;25896;26446;26447;26448;26449;26450;26451;26452;36349;36350;36351;36352;36353;36354;36355;36356;36357;36358;36359;36360;36361;36362;36363;36364;36365;36366;36367;36368;36369;36370;36371;36372;36373;36374;36375;36376;36377;36378;36379;36380;36381;36382;36447;36448;36449;36450;36451;36452;36453;36454;36455;36456;36457;36458;364…	35596;35597;35598;35599;35600;35601;35602;35603;35604;35605;35606;35607;35608;35609;35610;35611;35612;35613;35614;35615;35616;35617;35618;35619;35620;36423;36424;36425;36426;36427;36428;36429;36430;50368;50369;50370;50371;50372;50373;50374;50375;50376;50377;50378;50379;50380;50381;50382;50383;50384;50385;50386;50387;50388;50389;50390;50391;50392;50393;50394;50395;50396;50397;50398;50399;50400;504…	35601;36428;50440;50591;72891	38;39;40;41	1;6;12;163
Dihydropyrimidinase-related protein 2	DPYSL2	>sp|Q16555|DPYL2_HUMAN Dihydropyrimidinase-related protein 2 OS=Homo sapiens GN=DPYSL2 PE=1 SV=1;>sp|Q16555-2|DPYL2_HUMAN Isoform 2 of Dihydropyrimidinase-related protein 2 OS=Homo sapiens GN=DPYSL2	201830		26541	46327	32475	28061	38526	29898		747790	560230	610230	685890	686270	667510		6256700	822780	1436100	1006700	869900	1194300	926840		89	94	85	138	142	97	645				1500	46;1016;1076;1246;2651;3119;3283;3325;3813;4501;5433;5483;5514;5736;5780;5866;6119;6296;6823;7554;8546	True;True;True;True;True;True;True;True;True;True;False;True;True;True;True;False;True;True;False;True;True	47;48;1048;1049;1110;1285;2727;2728;2729;3204;3205;3378;3420;3923;4629;5588;5639;5671;5672;5898;5943;6040;6041;6340;6341;6529;7075;7831;8857	302;303;304;305;306;307;308;309;310;311;312;313;314;315;316;317;318;319;6963;6964;6965;6966;6967;6968;6969;6970;6971;6972;6973;6974;6975;6976;6977;6978;7285;7286;7287;7288;7289;7290;7291;7292;7293;7294;7295;7296;7297;8291;8292;8293;8294;8295;8296;8297;8298;8299;15923;15924;15925;15926;15927;15928;15929;15930;15931;15932;15933;15934;15935;15936;15937;15938;15939;15940;15941;15942;15943;15944;15945…	534;535;536;537;538;539;540;541;542;543;544;545;546;547;548;549;550;551;552;10184;10185;10186;10187;10188;10189;10190;10191;10192;10193;10569;10570;10571;10572;10573;10574;10575;10576;10577;10578;10579;10580;10581;10582;10583;10584;10585;10586;10587;10588;11935;11936;11937;11938;11939;11940;11941;21732;21733;21734;21735;21736;21737;21738;21739;21740;21741;21742;21743;21744;21745;21746;21747;21748…	550;10192;10570;11940;21803;26088;27375;27725;31879;37740;44985;45352;45740;47721;48081;49028;51272;52599;56409;61637;70510	318;325;338;339;340;341;342;343	37;64;78;83;103;152;168;375
Histone H2B type 2-E;Histone H2B type 1-B;Histone H2B type 1-O;Histone H2B type 1-J;Histone H2B type 3-B	HIST2H2BE;HIST1H2BB;HIST1H2BO;HIST1H2BJ;HIST3H2BB	>sp|Q16778|H2B2E_HUMAN Histone H2B type 2-E OS=Homo sapiens GN=HIST2H2BE PE=1 SV=3;>sp|P33778|H2B1B_HUMAN Histone H2B type 1-B OS=Homo sapiens GN=HIST1H2BB PE=1 SV=2;>sp|P23527|H2B1O_HUMAN Histone H2B type 1-O OS=Homo sapiens GN=HIST1H2BO PE=1 SV=3;>sp|P06	201220		3082.6	59475	29508	34766	39795	34596		136510	249470	148540	60258	158440	161440		1408600	21578	416320	206560	243360	278560	242170		7	5	10	8	13	17	60				857	489;1963;2159;3433;4668;5706;6961	False;False;True;False;False;True;False	507;508;509;2016;2216;3530;4801;5868;7214	3579;3580;3581;3582;3583;3584;3585;3586;3587;3588;3589;3590;3591;3592;3593;3594;3595;3596;3597;3598;3599;3600;3601;3602;3603;3604;3605;3606;3607;3608;3609;3610;3611;3612;3613;3614;3615;3616;3617;3618;3619;3620;3621;3622;3623;3624;3625;3626;3627;3628;3629;3630;3631;3632;3633;3634;3635;3636;3637;3638;3639;3640;3641;3642;3643;3644;3645;3646;3647;3648;3649;3650;3651;3652;3653;3654;3655;3656;3657;3658…	5519;5520;5521;5522;5523;5524;5525;5526;5527;5528;5529;5530;5531;5532;5533;5534;5535;5536;5537;5538;5539;5540;5541;5542;5543;5544;5545;5546;5547;5548;5549;5550;5551;5552;5553;5554;5555;5556;5557;5558;5559;5560;5561;5562;5563;5564;5565;5566;5567;5568;5569;5570;5571;5572;5573;5574;5575;5576;5577;5578;5579;5580;5581;5582;5583;5584;5585;5586;5587;5588;5589;5590;5591;5592;5593;5594;5595;5596;5597;5598…	5835;16860;18199;28622;39218;47445;57143	86;87	60;63
High mobility group protein B1;Putative high mobility group protein B1-like 1	HMGB1;HMGB1P1	>tr|Q5T7C4|Q5T7C4_HUMAN High mobility group protein B1 OS=Homo sapiens GN=HMGB1 PE=4 SV=1;>tr|Q5T7C6|Q5T7C6_HUMAN High mobility group protein B1 (Fragment) OS=Homo sapiens GN=HMGB1 PE=1 SV=1;>sp|P09429|HMGB1_HUMAN High mobility group protein B1 OS=Homo sap	195310		18170	77613	26905	16243	31997	24386		86179	166800	102960	52831	96835	98163		976570	90848	388060	134530	81217	159990	121930		33	16	23	14	12	17	115				889	2912;3590;4299;4300;4849;5742	True;True;True;True;True;True	2993;3693;4420;4421;4422;4984;5904	17520;17521;17522;17523;17524;17525;17526;17527;17528;21642;21643;21644;21645;25807;25808;25809;25810;25811;25812;25813;25814;25815;25816;25817;25818;25819;25820;25821;25822;25823;25824;25825;25826;25827;25828;25829;29293;29294;29295;29296;29297;29298;29299;29300;29301;29302;29303;29304;29305;29306;29307;29308;29309;34372;34373;34374;34375;34376;34377;34378;34379;34380;34381;34382;34383;34384;343…	23992;23993;23994;23995;23996;23997;23998;23999;24000;24001;24002;24003;24004;24005;24006;24007;24008;24009;24010;29730;29731;29732;29733;29734;35465;35466;35467;35468;35469;35470;35471;35472;35473;35474;35475;35476;35477;35478;35479;35480;35481;35482;35483;35484;35485;35486;35487;35488;35489;35490;35491;35492;35493;35494;35495;35496;40784;40785;40786;40787;40788;40789;40790;40791;40792;40793;407…	23996;29732;35467;35495;40802;47826	149	132
Dihydropyrimidinase-related protein 1	CRMP1	>sp|Q14194-2|DPYL1_HUMAN Isoform LCRMP-1 of Dihydropyrimidinase-related protein 1 OS=Homo sapiens GN=CRMP1;>tr|E9PD68|E9PD68_HUMAN Dihydropyrimidinase-related protein 1 OS=Homo sapiens GN=CRMP1 PE=4 SV=1;>sp|Q14194|DPYL1_HUMAN Dihydropyrimidinase-related p	188330		24321	40662	31765	29780	34799	27005		845360	617350	720110	881390	810710	780220		7156600	924180	1545200	1207100	1131600	1322400	1026200		83	140	137	112	129	140	741				1440	58;228;764;1247;1451;1648;3078;3181;3219;3814;3815;4218;4546;4547;4694;5433;5463;5731;5866;6110;6120;6121;6299;6577;6643;6823;7108;7126;7144;7944;8528	True;True;True;True;True;True;True;True;True;True;True;True;True;True;True;True;True;True;True;True;True;True;True;True;True;True;True;True;True;True;True	60;61;237;791;1286;1495;1496;1695;3162;3272;3273;3311;3924;3925;4337;4675;4676;4828;5588;5619;5893;6040;6041;6330;6342;6343;6344;6345;6532;6819;6887;6888;7075;7366;7384;7403;8237;8838	375;376;377;378;379;380;381;382;383;384;385;386;387;388;389;390;391;392;393;394;395;396;397;398;399;400;401;1391;1392;1393;1394;1395;1396;1397;1398;5345;5346;5347;5348;5349;8300;8301;8302;8303;8304;8305;8306;8307;8308;8309;9499;9500;9501;9502;9503;9504;9505;9506;9507;9508;9509;9510;9511;9512;9513;9514;9515;9516;9517;9518;10557;10558;10559;10560;10561;10562;10563;18559;18560;18561;18562;18563;1856…	624;625;626;627;628;629;630;631;632;633;634;635;636;637;638;639;640;641;642;643;644;645;646;647;648;649;650;651;652;653;654;655;656;657;658;659;660;661;662;663;664;665;666;667;668;669;670;671;672;673;674;675;676;677;678;679;680;681;682;683;684;685;686;687;688;689;690;691;692;693;694;695;696;697;698;699;700;701;702;703;704;705;706;2065;2066;2067;2068;2069;2070;2071;2072;2073;2074;2075;2076;2077;20…	626;2069;8054;11948;13549;14843;25724;26656;26944;31920;31942;34684;38064;38071;39455;44985;45169;47684;49028;51130;51297;51336;52685;54818;55165;56409;58245;58353;58467;64864;70345	315;316;317;318;319;320	178;197;217;290;489;612
14-3-3 protein zeta/delta	YWHAZ	>sp|P63104|1433Z_HUMAN 14-3-3 protein zeta/delta OS=Homo sapiens GN=YWHAZ PE=1 SV=1;>tr|B0AZS6|B0AZS6_HUMAN 14-3-3 protein zeta/delta OS=Homo sapiens GN=YWHAZ PE=2 SV=1;>tr|E7EX29|E7EX29_HUMAN 14-3-3 protein zeta/delta (Fragment) OS=Homo sapiens GN=YWHAZ P	182000		24713	43627	27467	26027	33387	26780		332730	267190	260090	337000	275260	290120		2548000	345980	610770	384540	364380	467420	374910		39	44	46	38	46	46	259				1315	1035;1264;1358;2530;3148;4337;5728;6328;7681;7732;9051;9340;9341	True;True;False;True;True;True;True;False;True;True;True;True;True	1068;1304;1401;1402;2601;3234;4460;5890;6563;7961;8015;9377;9671;9672	7064;7065;8472;8473;8474;8475;8476;8477;8478;8479;8480;8481;8482;8483;8484;8485;8486;8487;8488;8489;8490;8491;8492;8990;8991;8992;8993;8994;8995;8996;8997;8998;8999;9000;9001;9002;9003;9004;9005;9006;9007;9008;9009;9010;9011;9012;9013;9014;9015;9016;9017;9018;9019;9020;9021;15242;15243;15244;15245;15246;15247;15248;15249;15250;15251;15252;15253;15254;15255;19007;19008;19009;19010;19011;19012;1901…	10292;10293;12218;12219;12220;12221;12222;12223;12224;12225;12226;12227;12228;12229;12230;12231;12232;12233;12234;12235;12236;12237;12238;12239;12240;12241;12242;12243;12244;12245;12246;12890;12891;12892;12893;12894;12895;12896;12897;12898;12899;12900;12901;12902;12903;12904;12905;12906;12907;12908;12909;12910;12911;12912;12913;12914;12915;12916;12917;12918;12919;12920;12921;12922;12923;12924;129…	10292;12243;12937;20832;26304;35917;47604;52886;62605;63162;74468;76245;76265	212	218
Histone H2A.V;Histone H2A.Z;Histone H2A	H2AFV;H2AFZ	>sp|Q71UI9|H2AV_HUMAN Histone H2A.V OS=Homo sapiens GN=H2AFV PE=1 SV=3;>sp|P0C0S5|H2AZ_HUMAN Histone H2A.Z OS=Homo sapiens GN=H2AFZ PE=1 SV=2;>tr|C9J0D1|C9J0D1_HUMAN Histone H2A OS=Homo sapiens GN=H2AFV PE=3 SV=1;>sp|Q71UI9-4|H2AV_HUMAN Isoform 4 of Histon	168230		18274	38579	19894	27687	44841	18955		99641	94594	87022	94726	123930	75349		841150	91372	192890	99471	138440	224210	94776		9	5	6	12	9	6	47				896	266;658;2855;3549;8571	False;True;True;False;True	277;683;2936;3651;8883	2220;2221;2222;2223;2224;2225;2226;2227;2228;2229;4695;4696;4697;4698;4699;4700;4701;4702;4703;4704;4705;4706;17185;17186;17187;17188;17189;17190;21355;21356;21357;21358;21359;21360;51305;51306;51307;51308;51309;51310;51311	3109;3110;3111;3112;3113;3114;3115;3116;3117;3118;3119;3120;3121;3122;3123;3124;3125;3126;3127;3128;3129;3130;3131;3132;3133;3134;3135;3136;3137;3138;7153;7154;7155;7156;7157;7158;7159;7160;7161;7162;7163;7164;7165;7166;7167;7168;7169;7170;7171;7172;23549;23550;23551;23552;23553;23554;23555;23556;23557;23558;23559;23560;23561;23562;23563;23564;23565;23566;23567;23568;29384;29385;29386;29387;29388…	3132;7159;23553;29404;70694
Dihydropyrimidinase-related protein 3	DPYSL3	>sp|Q14195-2|DPYL3_HUMAN Isoform LCRMP-4 of Dihydropyrimidinase-related protein 3 OS=Homo sapiens GN=DPYSL3;>sp|Q14195|DPYL3_HUMAN Dihydropyrimidinase-related protein 3 OS=Homo sapiens GN=DPYSL3 PE=1 SV=1	146780		19302	32652	24562	21105	28758	20398		612040	453160	530590	538820	576530	517400		5430800	714180	1208100	908780	780900	1064100	754720		86	103	100	91	103	79	562				1441	45;1245;3179;3180;3201;4218;4885;5297;5433;5514;5729;5866;5985;6118;6253;6298;6577;6821;7109;7943	True;True;True;True;True;False;True;True;False;False;True;False;True;True;True;True;False;True;True;True	45;46;1284;3268;3269;3270;3271;3293;4337;5021;5022;5448;5588;5671;5672;5891;6040;6041;6177;6178;6338;6339;6485;6531;6819;7073;7367;8236	279;280;281;282;283;284;285;286;287;288;289;290;291;292;293;294;295;296;297;298;299;300;301;8281;8282;8283;8284;8285;8286;8287;8288;8289;8290;19207;19208;19209;19210;19211;19212;19213;19214;19215;19216;19217;19218;19219;19220;19221;19222;19223;19224;19225;19226;19227;19228;19229;19230;19231;19232;19233;19234;19235;19236;19237;19360;19361;19362;19363;19364;19365;19366;19367;19368;19369;19370;19371…	486;487;488;489;490;491;492;493;494;495;496;497;498;499;500;501;502;503;504;505;506;507;508;509;510;511;512;513;514;515;516;517;518;519;520;521;522;523;524;525;526;527;528;529;530;531;532;533;11923;11924;11925;11926;11927;11928;11929;11930;11931;11932;11933;11934;26545;26546;26547;26548;26549;26550;26551;26552;26553;26554;26555;26556;26557;26558;26559;26560;26561;26562;26563;26564;26565;26566;265…	508;11931;26551;26591;26818;34684;41096;43825;44985;45740;47652;49028;49825;51211;52230;52619;54818;56364;58257;64856	318;321;322;323;324;325;326;327;328;329	151;178;192;197;217;326;329;489;567;612
Heat shock cognate 71 kDa protein	HSPA8	>sp|P11142|HSP7C_HUMAN Heat shock cognate 71 kDa protein OS=Homo sapiens GN=HSPA8 PE=1 SV=1;>tr|E9PKE3|E9PKE3_HUMAN Heat shock cognate 71 kDa protein OS=Homo sapiens GN=HSPA8 PE=1 SV=1;>sp|P11142-2|HSP7C_HUMAN Isoform 2 of Heat shock cognate 71 kDa protein	146150		13874	35290	24784	22913	28327	20964		449290	515020	518480	579510	524950	526080		4823000	457830	1164600	817880	756130	934780	691810		69	127	117	106	122	103	644				912	804;1800;2343;2383;2395;3658;3659;4700;4734;5652;6128;6444;6455;6512;6947;7014;7211;7257;7404;7545;7594;8032;8212;8283;8471	True;True;True;True;True;True;True;True;True;True;True;True;True;True;True;True;True;True;True;True;True;True;True;True;True	831;1850;2409;2451;2464;3762;3763;3764;4834;4868;5810;6352;6353;6682;6683;6694;6753;7200;7268;7474;7524;7525;7676;7822;7871;8326;8511;8585;8780	5769;5770;5771;5772;5773;5774;11350;11351;11352;11353;11354;11355;14271;14272;14273;14274;14275;14276;14599;14600;14601;14602;14603;14604;14605;14654;14655;14656;14657;14658;22108;22109;22110;22111;22112;22113;22114;22115;22116;22117;22118;22119;22120;22121;22122;22123;22124;22125;28393;28394;28395;28396;28397;28398;28399;28400;28401;28402;28403;28404;28405;28406;28617;28618;28619;28620;28621;337…	8658;8659;8660;8661;8662;8663;8664;8665;8666;8667;8668;8669;8670;8671;8672;8673;8674;8675;8676;8677;15800;15801;15802;15803;15804;15805;15806;19534;19535;19536;19537;19538;19539;19540;19541;19542;19543;19544;19545;19546;19547;20115;20116;20117;20118;20119;20120;20121;20122;20123;20124;20125;20126;20127;20128;20129;20130;20131;20132;20133;20134;20135;20136;20137;20138;20193;30581;30582;30583;30584…	8675;15805;19541;20126;20193;30602;30605;39536;39872;46852;51404;53816;53908;54394;56997;57410;59045;59417;60400;61571;61950;65570;67165;68128;69895	47;48;49;50;167	61;93;122;237;549
Heterogeneous nuclear ribonucleoprotein A1;Heterogeneous nuclear ribonucleoprotein A1, N-terminally processed;Heterogeneous nuclear ribonucleoprotein A1-like 2	HNRNPA1;HNRNPA1L2	>tr|F8W6I7|F8W6I7_HUMAN Heterogeneous nuclear ribonucleoprotein A1 OS=Homo sapiens GN=HNRNPA1 PE=1 SV=2;>sp|P09651-3|ROA1_HUMAN Isoform 2 of Heterogeneous nuclear ribonucleoprotein A1 OS=Homo sapiens GN=HNRNPA1;>sp|P09651-2|ROA1_HUMAN Isoform A1-A of Heter	141560		11181	46191	17630	18089	25019	23450		161500	220280	168240	241950	221270	279720		2406500	190070	785250	299700	307510	425320	398660		24	83	34	43	57	53	294				455	1471;1612;2934;2958;4121;4199;4245;5759;7025;7569;7570	True;True;True;True;True;True;True;True;True;True;True	1516;1659;3016;3040;3041;4239;4240;4318;4364;5921;7280;7846;7847	9628;9629;9630;9631;9632;9633;10401;10402;10403;10404;17628;17629;17630;17631;17632;17633;17634;17635;17636;17637;17638;17639;17640;17641;17798;17799;17800;17801;17802;17803;17804;17805;17806;17807;17808;17809;17810;17811;17812;17813;17814;17815;17816;17817;17818;17819;17820;17821;17822;17823;17824;17825;17826;17827;17828;17829;17830;17831;17832;17833;17834;17835;17836;17837;17838;17839;17840;178…	13720;13721;13722;13723;13724;13725;13726;13727;13728;13729;13730;13731;13732;13733;13734;14667;24159;24160;24161;24162;24163;24164;24165;24166;24167;24168;24169;24170;24171;24172;24173;24174;24175;24176;24177;24178;24179;24180;24181;24182;24183;24184;24185;24186;24187;24188;24189;24190;24191;24192;24193;24194;24195;24196;24197;24198;24199;24200;24201;24202;24203;24534;24535;24536;24537;24538;245…	13733;14667;24186;24569;34016;34486;34800;47927;57469;61751;61770	52;53	72;137
Heat shock protein HSP 90-alpha	HSP90AA1	>sp|P07900|HS90A_HUMAN Heat shock protein HSP 90-alpha OS=Homo sapiens GN=HSP90AA1 PE=1 SV=5;>sp|P07900-2|HS90A_HUMAN Isoform 2 of Heat shock protein HSP 90-alpha OS=Homo sapiens GN=HSP90AA1	141140		13731	33793	24795	21867	26864	20093		421800	493750	495650	520570	488970	489170		4657700	453140	1115200	818220	721620	886510	663050		89	115	98	107	114	114	637				871	112;399;523;1199;1325;1608;1750;1751;1894;1926;2133;3375;3471;3522;3568;3579;3626;4346;6407;6997;7437;8042;9268;9551	True;True;True;True;True;True;True;True;True;True;True;True;True;True;True;True;True;True;True;True;True;True;True;True	118;411;546;1236;1367;1655;1797;1798;1945;1977;2189;3472;3570;3622;3671;3682;3730;4469;6645;7250;7710;8337;8338;9597;9884;9885	793;794;795;796;797;798;799;800;801;2932;2933;2934;2935;2936;2937;2938;2939;2940;3870;3871;3872;3873;3874;3875;3876;3877;7989;7990;7991;7992;7993;7994;7995;7996;7997;7998;7999;8000;8001;8002;8844;8845;8846;8847;8848;8849;8850;10384;10385;10386;10387;10388;10389;11028;11029;11030;11031;11032;11033;11034;11035;11036;11037;11038;11039;11791;11792;11793;11794;11795;11796;11797;11798;11799;11800;11801…	1280;1281;1282;1283;1284;1285;1286;1287;1288;1289;1290;1291;1292;1293;1294;1295;1296;1297;1298;1299;4104;4105;4106;4107;4108;4109;4110;4111;4112;4113;4114;4115;4116;4117;4118;4119;4120;4121;4122;4123;4124;4125;4126;4127;4128;4129;6039;6040;6041;6042;6043;6044;6045;6046;6047;6048;6049;6050;6051;6052;6053;6054;6055;6056;6057;11481;11482;11483;11484;11485;11486;11487;11488;11489;11490;11491;11492;11…	1283;4109;6049;11497;12739;14652;15436;15453;16350;16560;18013;28176;28795;29189;29572;29647;30372;35986;53461;57314;60641;65717;75791;77873	137;138	98;474
Putative elongation factor 1-alpha-like 3;Elongation factor 1-alpha 1	EEF1A1P5;EEF1A1	>sp|Q5VTE0|EF1A3_HUMAN Putative elongation factor 1-alpha-like 3 OS=Homo sapiens GN=EEF1A1P5 PE=5 SV=1;>sp|P68104|EF1A1_HUMAN Elongation factor 1-alpha 1 OS=Homo sapiens GN=EEF1A1 PE=1 SV=1;>tr|A0A087WVQ9|A0A087WVQ9_HUMAN Elongation factor 1-alpha 1 OS=Hom	139350		17147	30138	26460	22197	27141	16267		337930	287100	332880	355990	359150	269750		2926300	360080	632890	555650	466140	569950	341610		29	26	28	39	32	32	186				1326	1778;4324;4406;5039;6594;6950;7264;7636;7915;8500;9553	True;True;True;True;True;True;True;True;True;True;True	1827;4447;4529;5182;6836;6837;7203;7532;7913;8206;8809;8810;9887	11226;11227;11228;11229;11230;11231;11232;11233;11234;11235;11236;11237;11238;11239;11240;11241;11242;11243;25974;25975;25976;25977;25978;25979;26464;26465;30306;30307;30308;30309;30310;30311;39615;39616;39617;39618;39619;41438;41439;41440;41441;41442;43330;43331;43332;43333;43334;43335;43336;45400;45401;45402;45403;45404;45405;45406;45407;45408;45409;47025;47026;47027;47028;47029;47030;47031;470…	15687;15688;15689;15690;15691;15692;15693;15694;15695;15696;15697;15698;15699;15700;15701;15702;15703;15704;15705;15706;15707;15708;15709;15710;15711;15712;15713;15714;15715;15716;35759;35760;35761;35762;35763;35764;35765;35766;35767;35768;35769;35770;35771;35772;35773;35774;35775;35776;35777;36448;36449;42074;42075;42076;42077;42078;42079;42080;42081;42082;42083;42084;42085;54900;54901;54902;549…	15690;35761;36448;42081;54903;57056;59528;62328;64608;70191;77889	292	276
Heterogeneous nuclear ribonucleoproteins A2/B1	HNRNPA2B1	>sp|P22626|ROA2_HUMAN Heterogeneous nuclear ribonucleoproteins A2/B1 OS=Homo sapiens GN=HNRNPA2B1 PE=1 SV=2;>sp|P22626-2|ROA2_HUMAN Isoform A2 of Heterogeneous nuclear ribonucleoproteins A2/B1 OS=Homo sapiens GN=HNRNPA2B1;>tr|A0A087WUI2|A0A087WUI2_HUMAN He	138710		14175	44092	20897	12134	26133	21274		259200	339260	264100	304930	305460	320290		2774100	283500	881840	417950	242680	522660	425490		35	45	51	60	68	73	332				1011	1470;2955;2998;3010;3951;4200;4245;6389;6555;7027;7962	True;True;True;True;True;True;False;True;True;True;True	1515;3037;3081;3094;4065;4319;4364;6625;6626;6797;7282;8255	9622;9623;9624;9625;9626;9627;17772;17773;17774;17775;17776;17777;17778;17779;17780;17781;17782;17783;17784;17785;17786;17787;17788;17789;18043;18044;18045;18046;18047;18048;18049;18050;18051;18052;18053;18054;18119;18120;18121;18122;18123;18124;23896;23897;23898;23899;23900;25147;25148;25149;25150;25151;25152;25153;25154;25155;25156;25157;25158;25159;25160;25161;25162;25163;25164;25165;25166;251…	13708;13709;13710;13711;13712;13713;13714;13715;13716;13717;13718;13719;24428;24429;24430;24431;24432;24433;24434;24435;24436;24437;24438;24439;24440;24441;24442;24443;24444;24445;24446;24447;24448;24449;24450;24451;24452;24453;24454;24455;24456;24457;24458;24459;24460;24461;24462;24463;24464;24465;24466;24467;24468;24469;24470;24471;24472;24473;24474;24475;24476;24477;24478;24479;24480;24481;244…	13712;24467;24869;24956;32916;34588;34800;53347;54726;57479;64984	202	327
RNA-binding motif protein, X chromosome;RNA-binding motif protein, X chromosome, N-terminally processed;RNA binding motif protein, X-linked-like-1;RNA-binding motif protein, X-linked-like-2	RBMX;RBMXL1;RBMXL2	>tr|H3BR27|H3BR27_HUMAN RNA-binding motif protein, X chromosome OS=Homo sapiens GN=RBMX PE=4 SV=1;>tr|H0Y6E7|H0Y6E7_HUMAN RNA-binding motif protein, X chromosome (Fragment) OS=Homo sapiens GN=RBMX PE=1 SV=2;>tr|H3BT71|H3BT71_HUMAN RNA-binding motif protein	136330		17569	39152	26357	12020	23485	17748		58471	63635	61009	62530	56614	52250		545320	70275	156610	105430	48080	93940	70992		7	13	11	11	8	13	63				503	340;2936;4195;5460	True;True;True;True	352;3018;4314;5616	2608;2609;2610;2611;2612;17658;17659;17660;17661;17662;17663;17664;17665;17666;17667;25074;25075;25076;25077;25078;25079;25080;25081;25082;25083;32633;32634;32635;32636;32637;32638	3652;3653;3654;3655;3656;3657;24233;24234;24235;24236;24237;24238;24239;24240;24241;24242;24243;24244;24245;24246;24247;24248;24249;34385;34386;34387;34388;34389;34390;34391;34392;34393;34394;34395;34396;34397;34398;34399;34400;34401;34402;34403;34404;45133;45134;45135;45136;45137;45138;45139;45140;45141;45142;45143;45144;45145;45146;45147;45148;45149;45150;45151;45152;45153	3653;24238;34397;45144
Calmodulin	CALM2;CALM1;CALM3	>tr|H0Y7A7|H0Y7A7_HUMAN Calmodulin (Fragment) OS=Homo sapiens GN=CALM2 PE=1 SV=1;>sp|P62158|CALM_HUMAN Calmodulin OS=Homo sapiens GN=CALM1 PE=1 SV=2;>tr|E7ETZ0|E7ETZ0_HUMAN Calmodulin OS=Homo sapiens GN=CALM1 PE=1 SV=1;>tr|E7EMB3|E7EMB3_HUMAN Calmodulin OS	128570		16201	25240	11352	25855	26787	23135		158560	130410	120290	198880	168450	185800		1414300	178210	277640	124870	284410	294660	254480		15	15	14	20	19	25	108				504	124;994;1369;1514;1525;1526;1891;8514	True;True;True;True;True;True;True;True	131;1026;1413;1559;1560;1571;1572;1942;8824	858;859;860;861;862;863;6854;6855;6856;6857;9102;9103;9104;9833;9834;9835;9836;9837;9838;9839;9840;9841;9842;9843;9844;9845;9846;9847;9848;9849;9850;9851;9852;9853;9854;9855;9856;9857;9858;9859;9860;9861;9862;9863;9864;9865;9866;9867;9868;9926;9927;9928;9929;9930;9931;9932;9933;9934;9935;9936;9937;11781;11782;11783;50955;50956;50957	1363;1364;1365;1366;1367;1368;1369;1370;1371;1372;1373;1374;1375;1376;1377;1378;1379;1380;1381;1382;1383;1384;1385;1386;1387;1388;1389;10066;10067;10068;10069;10070;10071;10072;13070;13071;13961;13962;13963;13964;13965;13966;13967;13968;13969;13970;13971;13972;13973;13974;13975;13976;13977;13978;13979;13980;13981;13982;13983;13984;13985;13986;13987;13988;13989;13990;13991;13992;13993;13994;13995;…	1366;10067;13071;14005;14078;14091;16312;70264	59;60	183;184
L-lactate dehydrogenase B chain;L-lactate dehydrogenase	LDHB	>sp|P07195|LDHB_HUMAN L-lactate dehydrogenase B chain OS=Homo sapiens GN=LDHB PE=1 SV=2;>tr|C9J7H8|C9J7H8_HUMAN L-lactate dehydrogenase B chain (Fragment) OS=Homo sapiens GN=LDHB PE=1 SV=4;>tr|A8MW50|A8MW50_HUMAN L-lactate dehydrogenase (Fragment) OS=Homo	126710		15713	31152	20841	17453	22196	19355		235680	221990	222150	245280	264030	236760		2154100	267120	529590	354300	296700	377330	329040		22	38	27	24	35	30	176				859	2532;2920;3145;3420;4474;5581;6137;7119;7319	True;True;True;True;True;True;True;True;True	2603;3001;3002;3231;3517;4601;5739;6366;6367;7377;7588	15262;15263;15264;15265;15266;15267;17549;17550;17551;17552;17553;17554;17555;17556;17557;17558;17559;17560;17561;17562;17563;18980;18981;18982;18983;18984;20641;26944;26945;26946;26947;26948;26949;26950;26951;26952;26953;26954;26955;26956;33386;33387;33388;33389;33390;37037;37038;37039;37040;37041;37042;37043;37044;37045;37046;37047;42456;42457;42458;42459;42460;42461;43585;43586;43587;43588;435…	20851;20852;20853;20854;20855;20856;20857;20858;20859;20860;20861;20862;20863;20864;20865;20866;20867;20868;20869;20870;20871;20872;20873;20874;24034;24035;24036;24037;24038;24039;24040;24041;24042;24043;24044;24045;24046;24047;24048;24049;24050;24051;24052;24053;24054;24055;24056;24057;24058;24059;24060;24061;24062;24063;24064;24065;24066;26258;26259;26260;28525;37475;37476;37477;37478;37479;374…	20859;24036;26258;28525;37481;46304;51556;58321;59941	131;132	64;234
Stathmin	STMN1	>sp|P16949|STMN1_HUMAN Stathmin OS=Homo sapiens GN=STMN1 PE=1 SV=3;>sp|P16949-2|STMN1_HUMAN Isoform 2 of Stathmin OS=Homo sapiens GN=STMN1;>tr|A2A2D0|A2A2D0_HUMAN Stathmin (Fragment) OS=Homo sapiens GN=STMN1 PE=1 SV=4	126360		8235.2	33630	15241	18581	36343	14335		128720	135440	101810	143530	132860	107150		1137300	74117	302670	137170	167230	327080	129010		7	12	10	14	15	3	61				963	343;609;625;1170;2157;5674	True;True;True;True;True;True	355;633;650;1206;2214;5833	2618;2619;4361;4362;4363;4364;4365;4366;4367;4368;4369;4370;4371;4372;4373;4491;4492;4493;7835;7836;7837;7838;7839;7840;13223;33944;33945;33946	3665;6625;6626;6627;6628;6629;6630;6631;6632;6633;6634;6635;6636;6637;6638;6639;6640;6641;6642;6643;6644;6645;6646;6647;6648;6649;6650;6651;6652;6653;6654;6655;6656;6657;6658;6659;6799;11250;11251;11252;11253;11254;11255;11256;11257;11258;11259;11260;11261;11262;11263;11264;11265;11266;11267;11268;11269;11270;11271;18174;47156;47157	3665;6630;6799;11250;18174;47156
Rab GDP dissociation inhibitor alpha	GDI1	>sp|P31150|GDIA_HUMAN Rab GDP dissociation inhibitor alpha OS=Homo sapiens GN=GDI1 PE=1 SV=2	126280		15426	27470	20082	20377	25521	17401		355120	283540	310530	385480	368620	321430		3156900	385640	686750	502040	509420	638030	435020		54	90	88	74	92	76	474				1082	1455;2217;2354;2539;2572;2648;3257;5640;5713;5841;6010;6429;7020;7525;7840;8901;9021;9343;9344	True;True;True;True;True;True;True;True;True;True;True;True;True;True;True;True;True;True;True	1500;2276;2421;2610;2644;2723;2724;3349;5798;5875;6005;6006;6207;6208;6667;7275;7802;8128;8129;9224;9225;9347;9674;9675	9536;9537;9538;9539;9540;9541;13549;13550;13551;13552;13553;13554;13555;13556;13557;13558;13559;13560;13561;13562;14450;14451;14452;14453;14454;14455;14456;14457;14458;14459;14460;15308;15309;15310;15311;15312;15477;15478;15479;15480;15481;15482;15483;15484;15485;15486;15487;15488;15489;15490;15491;15492;15493;15494;15495;15496;15497;15498;15499;15500;15501;15502;15503;15504;15505;15506;15507;159…	13598;13599;13600;13601;13602;13603;13604;13605;13606;13607;13608;13609;13610;13611;13612;13613;13614;13615;13616;13617;13618;13619;13620;13621;18722;18723;18724;18725;18726;18727;18728;18729;18730;18731;18732;18733;18734;18735;18736;18737;18738;18739;18740;18741;18742;18743;18744;18745;18746;18747;18748;19906;19907;19908;19909;19910;19911;19912;19913;19914;19915;19916;19917;19918;19919;20926;209…	13612;18740;19907;20927;21174;21718;27206;46807;47518;48602;50010;53632;57451;61207;63993;73421;74178;76273;76289	221;222;223;224;225;226	66;90;132;134;168;434
ATP synthase subunit alpha, mitochondrial	ATP5A1	>sp|P25705|ATPA_HUMAN ATP synthase subunit alpha, mitochondrial OS=Homo sapiens GN=ATP5A1 PE=1 SV=1;>sp|P25705-2|ATPA_HUMAN Isoform 2 of ATP synthase subunit alpha, mitochondrial OS=Homo sapiens GN=ATP5A1;>sp|P25705-3|ATPA_HUMAN Isoform 3 of ATP synthase s	123680		16949	29446	17272	19479	22431	18102		481620	404350	386740	468800	425700	412370		3834000	525410	912830	535440	603850	695350	561150		80	70	88	83	81	84	486				1032	527;698;1576;1910;1998;2202;2398;3122;3176;3429;4049;4587;4843;6523;6562;6776;6881;7098;7878;7907;8165;8776;9016	True;True;True;True;True;True;True;True;True;True;True;True;True;True;True;True;True;True;True;True;True;True;True	550;723;1623;1961;2052;2259;2467;3208;3263;3264;3526;4163;4716;4978;6764;6804;7027;7028;7134;7355;8167;8198;8463;9095;9341	3897;4882;4883;4884;4885;4886;10211;10212;10213;10214;10215;10216;10217;10218;10219;10220;10221;10222;10223;10224;10225;10226;10227;10228;10229;10230;10231;10232;11893;11894;11895;11896;12420;12421;12422;12423;12424;12425;12426;13438;13439;13440;13441;13442;13443;13444;13445;13446;13447;13448;13449;14666;14667;14668;14669;18834;18835;18836;18837;18838;18839;18840;19172;19173;19174;19175;19176;191…	6076;7381;7382;7383;7384;7385;7386;7387;7388;7389;7390;7391;7392;7393;7394;7395;7396;14440;14441;14442;14443;14444;14445;14446;14447;14448;14449;14450;14451;14452;14453;14454;14455;14456;14457;14458;14459;14460;14461;14462;14463;14464;14465;14466;14467;14468;14469;14470;14471;14472;14473;14474;14475;14476;14477;14478;14479;14480;14481;14482;16476;17173;17174;17175;17176;17177;17178;17179;17180;17…	6076;7381;14465;16476;17185;18476;20210;26102;26498;28582;33452;38388;40730;54467;54755;55989;56691;58196;64353;64560;66535;72498;74117	207;208	105;479
60 kDa heat shock protein, mitochondrial	HSPD1	>sp|P10809|CH60_HUMAN 60 kDa heat shock protein, mitochondrial OS=Homo sapiens GN=HSPD1 PE=1 SV=2	121700		14885	29054	22305	19566	19523	16372		458810	325780	391140	445440	361750	406830		3894600	476320	929730	713760	626120	624730	523890		69	75	88	85	73	68	458				908	414;1220;1886;3357;3407;4342;5093;5199;5287;5541;5791;6157;7037;7060;7744;7745;8008;8256;8585;8591	True;True;True;True;True;True;True;True;True;True;True;True;True;True;True;True;True;True;True;True	427;428;429;1258;1936;1937;3453;3454;3504;4465;5237;5346;5438;5699;5954;6389;7292;7315;8027;8028;8301;8302;8555;8897;8903	3051;3052;3053;3054;3055;3056;3057;3058;3059;3060;3061;3062;3063;3064;3065;3066;3067;3068;3069;3070;3071;3072;3073;3074;3075;3076;3077;3078;3079;3080;3081;3082;3083;3084;3085;3086;3087;3088;8182;8183;8184;8185;8186;8187;8188;8189;8190;8191;8192;8193;8194;8195;11751;11752;11753;11754;11755;11756;11757;11758;11759;11760;20242;20243;20244;20245;20246;20247;20248;20249;20250;20251;20252;20253;20254;2…	4405;4406;4407;4408;4409;4410;4411;4412;4413;4414;4415;4416;4417;4418;4419;4420;4421;4422;4423;4424;4425;4426;4427;4428;4429;4430;4431;4432;4433;4434;4435;4436;4437;4438;4439;4440;4441;4442;4443;4444;4445;4446;4447;4448;4449;4450;4451;4452;4453;4454;4455;4456;4457;4458;4459;4460;4461;4462;4463;4464;4465;4466;11813;11814;11815;11816;11817;11818;11819;11820;11821;11822;11823;11824;11825;16277;16278…	4454;11816;16285;27973;28450;35943;42480;43110;43747;45995;48193;51642;57518;57908;63333;63338;65375;67495;70849;70946	157;158;159;160;161	40;55;145;190;217
Histone H1.2	HIST1H1C	>sp|P16403|H12_HUMAN Histone H1.2 OS=Homo sapiens GN=HIST1H1C PE=1 SV=2	116580		38287	22491	6670.2	21845	8697.2	18586		146100	64018	53407	97687	56337	106220		1049200	344590	202420	60032	196610	78275	167280		7	11	11	9	3	8	49				959	312;608;5670;7220;7306	False;False;False;True;False	324;632;5829;7483;7484;7575	2466;2467;2468;2469;2470;2471;4356;4357;4358;4359;4360;33903;33904;33905;33906;33907;33908;33909;33910;33911;33912;43047;43048;43049;43050;43051;43052;43053;43054;43055;43056;43057;43058;43059;43060;43061;43062;43063;43064;43065;43538;43539;43540;43541;43542;43543	3399;3400;3401;3402;3403;3404;3405;3406;3407;3408;3409;3410;3411;3412;3413;3414;3415;3416;3417;3418;3419;3420;3421;3422;3423;3424;3425;3426;3427;3428;6608;6609;6610;6611;6612;6613;6614;6615;6616;6617;6618;6619;6620;6621;6622;6623;6624;47051;47052;47053;47054;47055;47056;47057;47058;47059;47060;47061;47062;47063;47064;47065;47066;47067;47068;47069;47070;47071;59097;59098;59099;59100;59101;59102;59…	3426;6618;47056;59113;59845
Exportin-2	CSE1L	>sp|P55060-3|XPO2_HUMAN Isoform 3 of Exportin-2 OS=Homo sapiens GN=CSE1L;>sp|P55060|XPO2_HUMAN Exportin-2 OS=Homo sapiens GN=CSE1L PE=1 SV=3;>sp|P55060-4|XPO2_HUMAN Isoform 4 of Exportin-2 OS=Homo sapiens GN=CSE1L	114890		22873	42341	852.12	29138	19317	369.53		594300	604330	664500	831140	671190	656630		5859400	1166500	2159400	43458	1486000	985140	18846		8	8	10	6	9	10	51				1231	14;450;784;2513;3486;4667;4731;4750;5020;5480;5907;6855;8802;9173	True;True;True;True;True;True;True;True;True;True;True;True;True;True	14;465;811;2583;3585;4800;4865;4884;5163;5636;6089;7107;9121;9501	60;3291;3292;3293;3294;5443;15159;15160;15161;15162;15163;15164;20995;20996;20997;20998;28163;28164;28165;28166;28167;28168;28169;28170;28596;28597;28598;28599;28600;28601;28707;28708;28709;28710;28711;28712;28713;28714;30203;30204;30205;30206;32739;32740;32741;32742;32743;35461;35462;40962;40963;40964;40965;40966;40967;40968;40969;40970;40971;40972;52744;52745;54875;54876;54877;54878;54879	68;4771;4772;4773;8161;20727;20728;20729;20730;20731;28924;28925;28926;28927;39165;39166;39167;39168;39169;39170;39171;39843;39844;39845;39846;39847;40007;40008;40009;40010;40011;40012;40013;40014;41968;45289;45290;45291;45292;49270;49271;56523;56524;56525;56526;56527;56528;56529;56530;72627;72628;75253;75254;75255;75256	68;4772;8161;20727;28924;39165;39845;40007;41968;45291;49270;56527;72628;75254
Heterogeneous nuclear ribonucleoprotein K	HNRNPK	>tr|Q5T6W5|Q5T6W5_HUMAN Heterogeneous nuclear ribonucleoprotein K OS=Homo sapiens GN=HNRNPK PE=1 SV=1;>sp|P61978-3|HNRPK_HUMAN Isoform 3 of Heterogeneous nuclear ribonucleoprotein K OS=Homo sapiens GN=HNRNPK;>sp|P61978|HNRPK_HUMAN Heterogeneous nuclear rib	112280		13301	25651	18351	17081	20691	17208		300390	246290	255300	326740	278490	303600		2582500	305910	589960	422080	392850	475880	395790		45	65	46	49	67	63	335				1271	1028;3291;3854;4632;4648;4730;4762;4763;4791;6342;6471;7072;7794	True;True;True;True;True;True;True;True;True;True;True;True;True	1061;3386;3965;4764;4781;4864;4896;4897;4926;6578;6710;7327;8081	7034;7035;7036;7037;7038;7039;19866;19867;19868;19869;19870;19871;19872;19873;19874;19875;19876;19877;19878;19879;19880;19881;19882;19883;19884;19885;19886;23402;23403;23404;23405;23406;23407;23408;23409;23410;23411;23412;27962;27963;27964;27965;27966;27967;27968;27969;27970;28046;28047;28048;28049;28050;28051;28052;28053;28054;28055;28056;28057;28058;28059;28060;28584;28585;28586;28587;28588;285…	10245;10246;10247;10248;10249;10250;10251;10252;10253;10254;10255;10256;10257;10258;10259;10260;27430;27431;27432;27433;27434;27435;27436;27437;27438;27439;27440;27441;27442;27443;27444;27445;27446;27447;27448;27449;27450;27451;27452;27453;27454;27455;27456;27457;27458;27459;27460;27461;27462;27463;27464;27465;27466;27467;27468;27469;27470;27471;27472;27473;27474;32340;32341;32342;32343;32344;323…	10247;27445;32343;38842;38984;39833;40080;40109;40345;52970;54098;57954;63755
ADP-ribosylation factor 1;ADP-ribosylation factor 3	ARF1;ARF3	>sp|P84077|ARF1_HUMAN ADP-ribosylation factor 1 OS=Homo sapiens GN=ARF1 PE=1 SV=2;>sp|P61204|ARF3_HUMAN ADP-ribosylation factor 3 OS=Homo sapiens GN=ARF3 PE=1 SV=2;>tr|F5H423|F5H423_HUMAN Uncharacterized protein OS=Homo sapiens PE=3 SV=1;>tr|F5H0C7|F5H0C7_	109850		13048	20571	16440	18413	22432	18942		125680	102060	111680	138640	137950	142390		1098500	130480	205710	164400	184130	224320	189420		17	35	27	25	27	17	148				1261	828;3662;4297;4693;5970;6356;6706	True;True;True;True;True;True;True	856;3767;4418;4827;6160;6592;6953;6954	5958;5959;5960;5961;5962;5963;5964;5965;22136;22137;22138;22139;22140;22141;22142;22143;22144;22145;22146;22147;22148;22149;22150;22151;22152;22153;22154;22155;22156;22157;22158;22159;25788;25789;25790;25791;25792;25793;25794;25795;25796;25797;25798;25799;25800;25801;28323;28324;28325;28326;28327;28328;28329;28330;28331;35786;35787;35788;35789;38207;38208;38209;38210;38211;38212;40205;40206;40207…	8995;8996;8997;8998;8999;9000;9001;9002;9003;9004;9005;9006;9007;9008;9009;9010;9011;9012;9013;9014;30611;30612;30613;30614;30615;30616;30617;30618;30619;30620;30621;30622;30623;30624;30625;30626;30627;30628;30629;30630;30631;30632;30633;30634;30635;30636;30637;30638;30639;35411;35412;35413;35414;35415;35416;35417;35418;35419;35420;35421;35422;35423;35424;35425;35426;35427;35428;35429;35430;35431…	8995;30634;35417;39378;49645;53113;55593	269	134
Phosphatidylethanolamine-binding protein 1;Hippocampal cholinergic neurostimulating peptide	PEBP1	>sp|P30086|PEBP1_HUMAN Phosphatidylethanolamine-binding protein 1 OS=Homo sapiens GN=PEBP1 PE=1 SV=3	105150		9080.1	26329	17583	17193	20780	14181		111580	119270	112990	120870	128170	111500		1051500	90801	263290	175830	171930	207800	141810		12	32	18	20	36	24	142				1074	2271;3183;5660;6450;8792;9185;9534;9535	True;True;True;True;True;True;True;True	2332;3275;5818;6689;9111;9513;9867;9868	13848;13849;13850;13851;13852;19260;19261;19262;19263;19264;19265;19266;19267;33806;33807;33808;33809;33810;33811;33812;33813;33814;33815;33816;33817;33818;33819;38749;38750;38751;38752;38753;38754;38755;38756;38757;38758;38759;38760;38761;38762;38763;38764;38765;38766;52706;52707;52708;54929;54930;54931;54932;54933;54934;54935;54936;54937;54938;54939;54940;54941;54942;54943;54944;54945;54946;549…	19055;19056;26671;26672;26673;26674;26675;26676;26677;26678;26679;26680;26681;26682;26683;26684;26685;26686;26687;26688;26689;46909;46910;46911;46912;46913;46914;46915;46916;46917;46918;46919;46920;46921;46922;46923;46924;46925;46926;46927;46928;46929;46930;46931;46932;46933;46934;46935;46936;46937;46938;46939;46940;46941;46942;46943;46944;46945;46946;53851;53852;53853;53854;53855;53856;53857;538…	19056;26676;46924;53868;72585;75314;77785;77795
Vimentin	VIM	>sp|P08670|VIME_HUMAN Vimentin OS=Homo sapiens GN=VIM PE=1 SV=4;>tr|B0YJC4|B0YJC4_HUMAN Vimentin OS=Homo sapiens GN=VIM PE=3 SV=1;>tr|B0YJC5|B0YJC5_HUMAN Vimentin OS=Homo sapiens GN=VIM PE=3 SV=1	102720		14597	24442	18624	14227	16927	13899		438420	387100	373690	431470	373030	379750		3492300	496280	831020	633210	483710	575530	472560		61	70	73	71	72	62	409				882	999;1249;1624;2021;2186;2297;2310;4280;4417;4627;4737;5080;5090;5252;5823;5843;6348;6711;7459;8304;8475;8495	True;True;True;True;True;True;True;True;True;True;True;True;True;True;True;True;True;True;True;True;True;True	1031;1288;1671;2075;2076;2243;2361;2374;4400;4541;4759;4871;5224;5234;5402;5987;6009;6010;6584;6959;7732;8607;8784;8804	6874;6875;6876;6877;6878;6879;6880;6881;6882;6883;8329;8330;8331;8332;8333;8334;8335;10447;10448;10449;12546;12547;12548;12549;12550;12551;12552;12553;12554;12555;12556;12557;12558;12559;12560;12561;12562;12563;12564;12565;12566;12567;13352;13353;13354;13355;13356;13357;13358;13359;13360;13361;13362;13363;13364;13365;13366;13367;13368;13369;13370;14030;14031;14032;14033;14034;14035;14103;14104;14…	10092;10093;10094;10095;10096;10097;10098;10099;10100;10101;11993;11994;11995;11996;11997;11998;11999;12000;12001;12002;12003;12004;12005;12006;12007;12008;12009;12010;12011;12012;14714;14715;17331;17332;17333;17334;17335;17336;17337;17338;17339;17340;17341;17342;17343;17344;17345;17346;17347;17348;17349;17350;17351;17352;17353;17354;17355;17356;17357;17358;17359;17360;17361;17362;17363;17364;173…	10101;12001;14714;17371;18351;19279;19361;35199;36501;38786;39917;42396;42429;43561;48431;48646;53053;55604;60801;68259;69914;70101	140;141	347;391
Nucleophosmin	NPM1	>sp|P06748-2|NPM_HUMAN Isoform 2 of Nucleophosmin OS=Homo sapiens GN=NPM1;>sp|P06748|NPM_HUMAN Nucleophosmin OS=Homo sapiens GN=NPM1 PE=1 SV=2;>sp|P06748-3|NPM_HUMAN Isoform 3 of Nucleophosmin OS=Homo sapiens GN=NPM1	97077		11423	23876	16148	16728	14406	14497		111190	100400	104600	138330	99651	114680		1164900	137070	286520	193770	200730	172880	173960		28	62	66	49	26	41	272				856	886;6094;6098;8277;8421	True;True;True;True;True	915;916;6309;6310;6315;6316;8578;8729	6298;6299;6300;6301;6302;6303;6304;6305;6306;6307;6308;6309;6310;6311;6312;6313;6314;6315;6316;6317;6318;6319;6320;6321;6322;6323;6324;6325;6326;36626;36627;36628;36629;36630;36631;36632;36633;36634;36635;36636;36637;36638;36639;36640;36641;36642;36643;36644;36645;36646;36647;36648;36649;36650;36651;36652;36653;36654;36655;36656;36657;36658;36659;36660;36661;36662;36663;36664;36665;36666;36667;36…	9431;9432;9433;9434;9435;9436;9437;9438;9439;9440;9441;9442;9443;9444;9445;9446;9447;9448;9449;9450;9451;9452;9453;9454;9455;9456;9457;9458;9459;9460;9461;9462;9463;9464;9465;9466;9467;9468;9469;9470;9471;9472;9473;9474;9475;9476;9477;9478;9479;9480;9481;9482;9483;9484;9485;9486;9487;50856;50857;50858;50859;50860;50861;50862;50863;50864;50865;50866;50867;50868;50869;50870;50871;50872;50873;50874;…	9453;50963;51094;67847;69481	128;129;130	65;81;249
Alpha-enolase;Enolase	ENO1	>sp|P06733|ENOA_HUMAN Alpha-enolase OS=Homo sapiens GN=ENO1 PE=1 SV=2;>sp|P06733-2|ENOA_HUMAN Isoform MBP-1 of Alpha-enolase OS=Homo sapiens GN=ENO1;>tr|K7EM90|K7EM90_HUMAN Enolase (Fragment) OS=Homo sapiens GN=ENO1 PE=1 SV=1	96888		13843	25839	17061	12324	16066	11755		307210	229610	246430	232720	216070	200430		2131500	304540	568460	375330	271130	353450	258610		55	60	45	43	46	48	297				855	84;823;1495;1749;2700;3194;3754;4267;4886;7931;9032;9400	True;True;True;True;True;True;True;True;True;True;True;True	88;851;1540;1796;2779;3286;3860;3861;4387;5023;5024;8224;9358;9731	609;610;611;612;613;614;615;616;617;618;619;620;621;622;623;624;625;5918;5919;5920;5921;5922;5923;5924;5925;5926;5927;5928;5929;5930;5931;5932;5933;9764;9765;9766;9767;9768;9769;11022;11023;11024;11025;11026;11027;16224;16225;16226;16227;16228;16229;16230;16231;16232;16233;16234;16235;16236;16237;16238;16239;19312;19313;19314;19315;19316;19317;22673;22674;22675;22676;22677;22678;22679;22680;22681…	1046;1047;1048;1049;1050;1051;1052;1053;1054;1055;1056;1057;1058;1059;1060;1061;1062;1063;1064;1065;1066;1067;1068;1069;1070;1071;1072;1073;1074;1075;1076;1077;1078;1079;1080;1081;1082;1083;1084;1085;1086;1087;1088;1089;1090;1091;1092;1093;1094;1095;1096;1097;1098;1099;1100;8939;8940;8941;8942;8943;8944;8945;8946;8947;8948;8949;8950;8951;8952;8953;8954;8955;13862;13863;13864;13865;13866;13867;138…	1097;8942;13870;15416;22159;26737;31271;35112;41129;64734;74292;76648	125;126;127	94;165;169
Guanine nucleotide-binding protein G(o) subunit alpha	GNAO1	>sp|P09471-2|GNAO_HUMAN Isoform Alpha-2 of Guanine nucleotide-binding protein G(o) subunit alpha OS=Homo sapiens GN=GNAO1;>sp|P09471|GNAO_HUMAN Guanine nucleotide-binding protein G(o) subunit alpha OS=Homo sapiens GN=GNAO1 PE=1 SV=4;>tr|H3BN82|H3BN82_HUMAN	95449		11596	21796	16730	13602	19383	12342		166040	174000	167870	188670	219040	183450		1718100	208720	392330	301140	244830	348890	222160		23	32	29	26	43	25	178				890	485;486;4151;4263;4622;4654;5889;6987;8198;9131;9544	True;True;True;True;True;True;True;True;True;True;True	502;503;504;4270;4383;4754;4787;6067;7240;8496;9457;9877	3556;3557;3558;3559;3560;3561;3562;3563;3564;3565;3566;24898;25539;25540;25541;25542;25543;25544;25545;25546;25547;25548;25549;27884;27885;27886;27887;27888;27889;27890;27891;27892;27893;27894;27895;27896;27897;27898;27899;27900;27901;27902;27903;27904;27905;27906;28084;28085;28086;28087;28088;28089;28090;28091;28092;28093;28094;35361;35362;41627;41628;48675;48676;48677;48678;48679;48680;48681;48…	5488;5489;5490;5491;5492;5493;5494;5495;5496;5497;5498;5499;5500;5501;5502;5503;5504;5505;5506;5507;34168;35081;35082;35083;35084;35085;35086;35087;35088;35089;35090;35091;35092;35093;35094;35095;35096;35097;35098;35099;35100;35101;38703;38704;38705;38706;38707;38708;38709;38710;38711;38712;38713;38714;38715;38716;38717;38718;38719;38720;38721;38722;38723;38724;38725;38726;38727;38728;38729;38730…	5500;5507;34168;35091;38712;39035;49155;57258;66779;74886;77832	150;151;152	88;128;129
Peroxiredoxin-1	PRDX1	>tr|A0A0A0MSI0|A0A0A0MSI0_HUMAN Peroxiredoxin-1 (Fragment) OS=Homo sapiens GN=PRDX1 PE=4 SV=1;>sp|Q06830|PRDX1_HUMAN Peroxiredoxin-1 OS=Homo sapiens GN=PRDX1 PE=1 SV=1	94925		7864.7	30746	15997	10723	16220	13373		118000	117730	132880	131430	137470	133470		1234000	102240	399700	207960	139400	210870	173850		13	29	20	15	21	23	121				105	643;1173;3071;5538;5802;6765;6864;7932	True;True;True;True;True;True;True;True	668;1209;3155;5696;5966;7015;7016;7116;8225	4575;4576;4577;4578;4579;4580;4581;4582;7854;7855;7856;7857;7858;18520;18521;18522;18523;18524;18525;33169;33170;33171;33172;33173;33174;34778;34779;34780;40476;40477;40478;40479;40480;40481;40482;40483;40484;40485;40486;40487;40488;40489;40490;40491;40492;40493;40494;41031;41032;41033;41034;41035;41036;41037;41038;41039;41040;41041;41042;47141;47142;47143;47144;47145;47146	6902;6903;6904;6905;6906;6907;6908;6909;6910;6911;6912;6913;11281;11282;11283;11284;11285;11286;25638;25639;25640;25641;25642;25643;25644;25645;25646;25647;25648;25649;25650;25651;25652;25653;25654;25655;25656;25657;25658;25659;25660;25661;25662;25663;25664;25665;45975;45976;45977;45978;45979;45980;45981;45982;45983;45984;45985;48265;48266;55904;55905;55906;55907;55908;55909;55910;55911;55912;559…	6906;11285;25638;45982;48265;55925;56604;64747	10	100
60S acidic ribosomal protein P2	RPLP2	>sp|P05387|RLA2_HUMAN 60S acidic ribosomal protein P2 OS=Homo sapiens GN=RPLP2 PE=1 SV=1;>tr|H0YDD8|H0YDD8_HUMAN 60S acidic ribosomal protein P2 (Fragment) OS=Homo sapiens GN=RPLP2 PE=1 SV=1	89985		9787	21852	14976	15637	15509	12224		55951	48077	49337	59854	47522	49458		449930	48935	109260	74881	78187	77547	61119		8	16	10	14	14	12	74				848	3798;4513;5691;6275	True;True;True;True	3906;4642;5852;6507	22928;22929;22930;22931;22932;22933;22934;22935;22936;22937;22938;22939;27195;27196;27197;27198;27199;27200;27201;34050;34051;37714;37715;37716;37717;37718;37719	31570;31571;31572;31573;31574;31575;31576;31577;31578;31579;31580;31581;31582;31583;31584;31585;31586;31587;31588;31589;31590;31591;31592;31593;31594;31595;31596;31597;31598;31599;31600;31601;37854;37855;37856;37857;37858;37859;37860;37861;37862;37863;37864;37865;37866;37867;37868;37869;37870;37871;37872;47290;52473;52474;52475;52476;52477;52478;52479;52480;52481;52482;52483;52484;52485;52486;524…	31586;37872;47290;52486
Peroxiredoxin-5, mitochondrial	PRDX5	>sp|P30044-2|PRDX5_HUMAN Isoform Cytoplasmic+peroxisomal of Peroxiredoxin-5, mitochondrial OS=Homo sapiens GN=PRDX5;>sp|P30044|PRDX5_HUMAN Peroxiredoxin-5, mitochondrial OS=Homo sapiens GN=PRDX5 PE=1 SV=4;>sp|P30044-3|PRDX5_HUMAN Isoform 3 of Peroxiredoxin	89573		8959.4	20801	17933	13676	14878	13325		92434	84425	93129	98350	87343	98672		806160	80635	187210	161390	123080	133900	119930		19	14	19	25	32	24	133				1067	2165;2683;4453;7021;7916;8572;8845	True;True;True;True;True;True;True	2222;2762;4579;7276;8207;8884;9167	13278;13279;13280;13281;13282;13283;13284;13285;13286;13287;13288;13289;13290;16145;16146;16147;16148;16149;16150;16151;16152;26805;26806;26807;26808;26809;26810;41814;47044;47045;47046;47047;47048;47049;47050;47051;47052;47053;51312;51313;51314;51315;51316;51317;51318;51319;51320;51321;51322;51323;51324;52983;52984;52985;52986;52987;52988	18258;18259;18260;18261;18262;18263;18264;18265;18266;18267;18268;18269;18270;18271;18272;18273;18274;18275;18276;18277;18278;18279;18280;18281;18282;18283;18284;18285;18286;18287;18288;18289;22050;22051;22052;22053;22054;22055;22056;22057;22058;22059;22060;22061;22062;22063;22064;22065;22066;22067;22068;37265;37266;37267;37268;37269;37270;37271;37272;37273;37274;37275;37276;37277;37278;37279;372…	18267;22060;37277;57452;64617;70714;72912
Pyruvate kinase PKM;Pyruvate kinase	PKM	>sp|P14618|KPYM_HUMAN Pyruvate kinase PKM OS=Homo sapiens GN=PKM PE=1 SV=4;>sp|P14618-3|KPYM_HUMAN Isoform 3 of Pyruvate kinase PKM OS=Homo sapiens GN=PKM;>tr|B4DNK4|B4DNK4_HUMAN Pyruvate kinase OS=Homo sapiens GN=PKM PE=2 SV=1;>tr|H3BQ34|H3BQ34_HUMAN Pyru	87409		13092	17858	16278	11808	17029	11344		379590	273680	333570	331190	351720	289310		2884500	432030	589310	537170	389670	561970	374360		59	77	63	55	67	56	377				945	1295;1515;2347;2466;2804;2869;2887;2890;3266;3360;3765;3881;4937;5347;5663;5737;6650;7015;7754;7755;8840	True;True;True;True;True;True;True;True;True;True;True;True;True;True;True;True;True;True;True;True;True	1336;1561;2414;2535;2536;2884;2950;2968;2971;3360;3457;3873;3992;5080;5498;5821;5899;6895;7269;7270;8038;8039;9162	8643;8644;8645;8646;8647;8648;8649;8650;8651;8652;9869;9870;9871;9872;9873;9874;9875;9876;9877;9878;9879;9880;9881;9882;9883;9884;9885;9886;9887;9888;14292;14293;14944;14945;14946;14947;14948;14949;14950;14951;14952;14953;14954;14955;14956;14957;14958;14959;14960;14961;14962;14963;14964;14965;14966;16871;16872;16873;16874;16875;16876;16877;16878;17284;17285;17286;17287;17288;17289;17409;17410;174…	12405;12406;12407;12408;12409;12410;14012;14013;14014;14015;14016;14017;14018;14019;14020;14021;14022;14023;14024;14025;14026;14027;14028;14029;14030;14031;14032;14033;14034;14035;14036;14037;19559;20512;20513;20514;20515;20516;20517;20518;20519;20520;20521;20522;20523;20524;20525;20526;20527;20528;20529;20530;20531;20532;20533;20534;20535;20536;20537;20538;20539;20540;20541;20542;23136;23137;231…	12410;14023;19559;20535;23140;23717;23880;23885;27267;28021;31366;32501;41462;44260;46973;47750;55196;57434;63437;63466;72877	181;182	239;291
Voltage-dependent anion-selective channel protein 1	VDAC1	>sp|P21796|VDAC1_HUMAN Voltage-dependent anion-selective channel protein 1 OS=Homo sapiens GN=VDAC1 PE=1 SV=2;>tr|C9JI87|C9JI87_HUMAN Voltage-dependent anion-selective channel protein 1 (Fragment) OS=Homo sapiens GN=VDAC1 PE=1 SV=2	86022		9528	19879	14214	12739	16062	13599		166860	140890	123640	162470	145230	155610		1462400	161980	337950	241640	216570	273060	231180		34	45	43	45	45	35	247				1002	734;3401;4107;4348;5328;5358;5757;7209;7770;8861;8997;9171;9193	True;True;True;True;True;True;True;True;True;True;True;True;True	761;3498;4224;4471;5479;5509;5919;7472;8054;9183;9322;9499;9521	5163;5164;5165;5166;5167;5168;5169;5170;5171;20563;20564;20565;20566;20567;20568;20569;24644;24645;24646;24647;24648;24649;24650;24651;24652;24653;24654;26141;26142;26143;26144;26145;26146;26147;26148;26149;31863;31864;31865;31866;31867;31868;32026;32027;32028;32029;32030;32031;32032;32033;32034;32035;32036;32037;34471;42989;42990;42991;42992;42993;42994;42995;46231;46232;46233;46234;46235;46236;…	7837;7838;7839;7840;7841;7842;7843;7844;7845;7846;7847;7848;28415;28416;28417;28418;28419;28420;28421;28422;28423;28424;28425;28426;28427;28428;28429;28430;28431;28432;28433;33852;33853;33854;33855;33856;33857;33858;33859;33860;33861;33862;33863;33864;33865;33866;33867;33868;36012;36013;36014;36015;36016;36017;36018;36019;36020;36021;36022;36023;36024;36025;36026;36027;36028;36029;36030;36031;360…	7843;28425;33862;36023;44131;44384;47912;59037;63564;73035;74013;75216;75382
Phosphoglycerate mutase 1	PGAM1	>sp|P18669|PGAM1_HUMAN Phosphoglycerate mutase 1 OS=Homo sapiens GN=PGAM1 PE=1 SV=2	84419		9870.3	20154	15227	11025	16124	12019		110850	100760	114660	119840	113420	134820		1097400	128310	262000	197950	143330	209610	156240		18	40	30	36	38	37	199				979	421;2675;3480;3517;6331;6625;7699;8065;8709	True;True;True;True;True;True;True;True;True	436;2753;3579;3616;3617;6566;6567;6869;7980;7981;8361;8362;9024	3117;3118;3119;3120;3121;3122;3123;3124;3125;3126;3127;3128;3129;3130;3131;3132;3133;3134;3135;3136;3137;3138;3139;3140;3141;3142;3143;3144;3145;3146;16087;16088;16089;16090;16091;16092;16093;16094;16095;16096;16097;16098;16099;16100;16101;16102;20962;20963;20964;20965;20966;20967;21154;21155;21156;21157;21158;21159;21160;21161;21162;21163;21164;21165;38036;38037;38038;38039;38040;38041;38042;380…	4498;4499;4500;4501;4502;4503;4504;4505;4506;4507;4508;4509;4510;4511;4512;4513;4514;4515;4516;4517;4518;4519;4520;4521;4522;4523;4524;4525;4526;4527;4528;4529;4530;4531;4532;4533;4534;4535;4536;4537;4538;4539;4540;4541;4542;4543;4544;4545;4546;4547;4548;4549;4550;4551;4552;4553;4554;4555;4556;4557;4558;4559;4560;4561;4562;4563;4564;4565;4566;4567;4568;4569;4570;4571;4572;4573;4574;4575;4576;4577…	4564;21961;28890;29084;52897;55053;62682;65854;71924	189;190;191;192	77;126;206;230
Heterogeneous nuclear ribonucleoprotein D0	HNRNPD	>tr|H0YA96|H0YA96_HUMAN Heterogeneous nuclear ribonucleoprotein D0 (Fragment) OS=Homo sapiens GN=HNRNPD PE=1 SV=1;>tr|D6RAF8|D6RAF8_HUMAN Heterogeneous nuclear ribonucleoprotein D0 (Fragment) OS=Homo sapiens GN=HNRNPD PE=1 SV=1;>tr|H0Y8G5|H0Y8G5_HUMAN Hete	82819		9433.8	18912	13644	14979	11797	14053		92031	94510	87889	108590	88622	113650		993830	113210	226940	163730	179750	141560	168640		15	24	15	14	30	20	118				287	2287;2953;4249;5936	True;False;True;True	2350;2351;3035;4368;6120;6121	13944;13945;13946;13947;13948;13949;13950;13951;13952;13953;13954;13955;13956;13957;13958;13959;13960;13961;13962;13963;13964;13965;13966;13967;13968;13969;13970;13971;13972;13973;13974;13975;13976;13977;13978;13979;13980;13981;13982;13983;13984;13985;13986;13987;13988;13989;13990;13991;17760;17761;17762;17763;17764;25408;25409;25410;25411;25412;25413;25414;25415;25416;25417;25418;25419;35596;355…	19165;19166;19167;19168;19169;19170;19171;19172;19173;19174;19175;19176;19177;19178;19179;19180;19181;19182;19183;19184;19185;19186;19187;19188;19189;19190;19191;19192;19193;19194;19195;19196;19197;19198;19199;19200;19201;19202;19203;19204;19205;19206;19207;19208;19209;19210;19211;19212;19213;19214;19215;19216;19217;19218;19219;19220;19221;19222;19223;19224;19225;19226;19227;24394;24395;24396;243…	19180;24404;34872;49447	42;43	3;119
Core histone macro-H2A.1	H2AFY	>sp|O75367-3|H2AY_HUMAN Isoform 3 of Core histone macro-H2A.1 OS=Homo sapiens GN=H2AFY;>sp|O75367|H2AY_HUMAN Core histone macro-H2A.1 OS=Homo sapiens GN=H2AFY PE=1 SV=4;>sp|O75367-2|H2AY_HUMAN Isoform 1 of Core histone macro-H2A.1 OS=Homo sapiens GN=H2AFY	81056		9438	19909	13037	12106	14658	11909		161150	183530	161730	171520	152600	161800		1459000	169880	358360	234660	217910	263840	214350		32	63	38	34	42	41	250				762	68;288;1723;3370;3534;3981;4404;4947;6242;6930;7322	True;True;True;True;True;True;True;True;True;True;True	71;299;1770;3467;3634;4095;4527;5090;6474;7183;7591	441;442;443;444;445;446;447;448;449;450;451;452;453;454;455;2346;2347;2348;2349;2350;2351;10916;10917;10918;10919;10920;10921;10922;10923;10924;10925;10926;20342;20343;20344;20345;20346;20347;20348;20349;20350;20351;20352;20353;20354;20355;20356;20357;20358;20359;21273;21274;21275;21276;21277;21278;21279;21280;21281;21282;21283;21284;21285;21286;21287;21288;21289;24025;24026;24027;24028;24029;240…	752;753;754;755;756;757;758;759;760;761;762;763;764;765;766;767;768;769;770;771;772;773;774;3280;3281;3282;3283;3284;3285;3286;3287;3288;3289;3290;3291;3292;3293;3294;3295;3296;3297;3298;15239;15240;15241;15242;15243;15244;15245;15246;15247;15248;15249;15250;15251;15252;15253;15254;15255;15256;15257;15258;15259;15260;15261;15262;15263;15264;15265;15266;15267;15268;15269;15270;15271;15272;15273;15…	768;3288;15246;28079;29264;33066;36435;41551;52187;56891;59959
Peroxiredoxin-2	PRDX2	>sp|P32119|PRDX2_HUMAN Peroxiredoxin-2 OS=Homo sapiens GN=PRDX2 PE=1 SV=5;>tr|A6NIW5|A6NIW5_HUMAN Peroxiredoxin 2, isoform CRA_a OS=Homo sapiens GN=PRDX2 PE=4 SV=2	81043		6865.8	22206	16560	11052	13893	10467		111280	117620	128770	107030	121520	115140		1053600	89256	288670	215270	143670	180610	136070		15	27	24	30	29	14	139				1093	644;1741;3072;5205;5694;6864;7061	True;True;True;True;True;False;True	669;1788;3156;5352;5855;7116;7316	4583;4584;4585;4586;4587;4588;10984;10985;10986;10987;10988;10989;10990;10991;10992;10993;10994;10995;10996;10997;10998;10999;18526;18527;18528;18529;18530;18531;31196;31197;31198;31199;31200;31201;34055;34056;34057;34058;34059;34060;34061;34062;41031;41032;41033;41034;41035;41036;41037;41038;41039;41040;41041;41042;42127;42128;42129;42130;42131;42132;42133;42134	6914;6915;6916;6917;6918;6919;6920;6921;6922;6923;6924;6925;6926;15335;15336;15337;15338;15339;15340;15341;15342;15343;15344;15345;15346;15347;15348;15349;15350;15351;15352;15353;15354;15355;15356;15357;15358;15359;15360;15361;15362;15363;15364;15365;15366;15367;15368;15369;15370;15371;15372;15373;15374;15375;15376;15377;15378;15379;15380;15381;15382;15383;15384;15385;15386;15387;15388;15389;1539…	6923;15399;25672;43149;47300;56604;57912
Serine/arginine-rich splicing factor 1	SRSF1	>tr|J3KTL2|J3KTL2_HUMAN Serine/arginine-rich-splicing factor 1 OS=Homo sapiens GN=SRSF1 PE=4 SV=1;>sp|Q07955-3|SRSF1_HUMAN Isoform ASF-3 of Serine/arginine-rich splicing factor 1 OS=Homo sapiens GN=SRSF1;>sp|Q07955|SRSF1_HUMAN Serine/arginine-rich splicing	79775		7591.3	8441.8	12621	17699	11111	22310		122430	125940	130350	126540	125850	124280		1116800	106280	118190	176700	247790	155550	312340		21	30	23	22	21	27	144				596	1001;1011;1048;3015;5665;7028;9059	True;True;True;True;True;True;True	1033;1043;1082;3099;5824;7283;9385	6886;6887;6888;6889;6890;6891;6923;6924;6925;7135;7136;7137;7138;7139;7140;7141;7142;18140;18141;18142;18143;18144;18145;18146;18147;18148;18149;18150;18151;18152;33851;33852;33853;33854;33855;33856;33857;33858;33859;33860;33861;33862;33863;33864;33865;33866;33867;33868;33869;33870;33871;33872;33873;33874;33875;33876;33877;33878;33879;33880;33881;33882;33883;33884;41848;41849;41850;41851;41852;54…	10104;10105;10106;10107;10108;10109;10110;10111;10143;10371;10372;10373;10374;10375;10376;10377;10378;10379;10380;10381;10382;24978;24979;24980;24981;24982;24983;24984;24985;24986;24987;24988;24989;24990;24991;24992;24993;24994;24995;24996;24997;24998;24999;25000;25001;25002;25003;25004;25005;25006;25007;25008;25009;25010;46987;46988;46989;46990;46991;46992;46993;46994;46995;46996;46997;46998;469…	10106;10143;10373;24986;46994;57487;74557
Profilin-1	PFN1	>sp|P07737|PROF1_HUMAN Profilin-1 OS=Homo sapiens GN=PFN1 PE=1 SV=2;>tr|K7EJ44|K7EJ44_HUMAN Profilin 1, isoform CRA_b OS=Homo sapiens GN=PFN1 PE=4 SV=1;>tr|I3L3D5|I3L3D5_HUMAN Profilin-1 (Fragment) OS=Homo sapiens GN=PFN1 PE=1 SV=1	76697		8929.6	19926	11065	9282	15666	11828		75319	79004	74704	84298	81763	75919		690270	80366	179340	99588	83538	140990	106450		21	20	32	11	33	33	150				868	1345;1354;7566;7606;7872;8054	True;True;True;True;True;True	1388;1397;7843;7883;8161;8350	8944;8945;8946;8947;8948;8949;8950;8951;8952;8953;8954;8955;8974;8975;8976;8977;8978;8979;8980;8981;8982;8983;44985;45246;45247;45248;45249;45250;45251;45252;46766;46767;46768;46769;46770;46771;46772;46773;46774;46775;46776;47875;47876;47877;47878;47879;47880;47881;47882	12842;12843;12844;12845;12846;12847;12848;12849;12850;12851;12852;12869;12870;12871;12872;12873;12874;12875;12876;12877;12878;12879;12880;12881;12882;12883;12884;12885;12886;61705;62136;62137;62138;62139;62140;62141;62142;62143;62144;62145;62146;62147;62148;62149;62150;62151;62152;62153;62154;62155;62156;62157;64216;64217;64218;64219;64220;64221;64222;64223;64224;64225;64226;64227;64228;64229;642…	12842;12884;61705;62145;64256;65798
Heterogeneous nuclear ribonucleoproteins C1/C2	HNRNPC	>tr|B2R5W2|B2R5W2_HUMAN Heterogeneous nuclear ribonucleoproteins C1/C2 OS=Homo sapiens GN=HNRNPC PE=2 SV=1;>tr|G3V4C1|G3V4C1_HUMAN Heterogeneous nuclear ribonucleoproteins C1/C2 OS=Homo sapiens GN=HNRNPC PE=1 SV=1;>sp|P07910-4|HNRPC_HUMAN Isoform 4 of Hete	75487		8855.1	16059	9750	12852	16061	11910		142190	121020	106430	169540	153700	143460		1283300	150540	273000	165750	218490	273040	202470		25	30	32	35	28	48	198				176	2854;2933;5971;6150;7111;7171;8431;8534;8898	True;True;True;True;True;True;True;True;True	2935;3015;6161;6162;6381;7369;7434;8739;8844;9221	17182;17183;17184;17622;17623;17624;17625;17626;17627;35790;35791;35792;35793;35794;35795;35796;35797;35798;35799;35800;35801;35802;35803;35804;35805;35806;35807;35808;35809;35810;35811;35812;35813;35814;35815;35816;35817;35818;35819;37099;42416;42417;42418;42419;42420;42421;42422;42423;42424;42425;42426;42427;42428;42429;42430;42431;42432;42433;42767;42768;42769;42770;42771;42772;42773;50431;504…	23545;23546;23547;23548;24139;24140;24141;24142;24143;24144;24145;24146;24147;24148;24149;24150;24151;24152;24153;24154;24155;24156;24157;24158;49647;49648;49649;49650;49651;49652;49653;49654;49655;49656;49657;49658;49659;49660;49661;49662;49663;49664;49665;49666;49667;49668;49669;49670;49671;49672;49673;49674;49675;49676;49677;49678;49679;49680;49681;49682;49683;49684;49685;49686;49687;49688;496…	23547;24152;49685;51610;58278;58705;69535;70403;73328	23	74
Triosephosphate isomerase	TPI1	>sp|P60174-1|TPIS_HUMAN Isoform 2 of Triosephosphate isomerase OS=Homo sapiens GN=TPI1;>sp|P60174|TPIS_HUMAN Triosephosphate isomerase OS=Homo sapiens GN=TPI1 PE=1 SV=3;>sp|P60174-4|TPIS_HUMAN Isoform 4 of Triosephosphate isomerase OS=Homo sapiens GN=TPI1	73726		9063	19395	13511	8471.6	13135	10152		142720	164060	153840	123150	138280	132900		1253300	154070	329710	229680	144020	223290	172580		24	60	35	32	36	28	215				1242	1817;2439;3640;5807;6925;7043;7495;8994;9028	True;True;True;True;True;True;True;True;True	1867;2508;3744;5971;7178;7298;7771;9319;9354	11450;11451;11452;11453;11454;11455;11456;11457;11458;11459;11460;11461;11462;11463;14828;14829;14830;14831;14832;14833;14834;22026;22027;22028;22029;22030;22031;22032;22033;22034;22035;22036;22037;22038;34796;34797;34798;34799;34800;34801;34802;41291;41292;41293;41294;41295;41296;41297;41298;41299;41300;41301;41302;42071;42072;42073;42074;42075;42076;42077;42078;44520;44521;44522;44523;44524;538…	15968;15969;15970;15971;15972;15973;15974;15975;15976;15977;15978;15979;15980;15981;15982;15983;15984;15985;15986;15987;15988;15989;15990;15991;15992;15993;20392;20393;20394;20395;20396;20397;20398;20399;20400;20401;20402;20403;20404;20405;20406;20407;30451;30452;30453;30454;30455;30456;30457;30458;30459;30460;30461;30462;30463;30464;30465;30466;30467;30468;30469;30470;30471;30472;30473;30474;304…	15988;20403;30492;48285;56867;57864;61040;73997;74230
Macrophage migration inhibitory factor	MIF	>sp|P14174|MIF_HUMAN Macrophage migration inhibitory factor OS=Homo sapiens GN=MIF PE=1 SV=4	72956		10752	13829	8757.5	8769.8	18359	12489		33737	27290	26136	31415	35180	32497		364780	53759	69143	43788	43849	91795	62445		6	6	6	8	7	3	36				942	6622	TRUE	6865;6866	39713;39714;39715;39716;39717;39718;39719;39720;39721;39722;39723;39724;39725;39726;39727;39728;39729;39730;39731;39732;39733;39734;39735;39736;39737;39738;39739	55005;55006;55007;55008;55009;55010;55011;55012;55013;55014;55015;55016;55017;55018;55019;55020;55021;55022;55023;55024;55025;55026;55027;55028;55029;55030;55031;55032;55033;55034;55035;55036;55037;55038;55039;55040;55041;55042	55031	180	3
Complement component 1 Q subcomponent-binding protein, mitochondrial	C1QBP	>sp|Q07021|C1QBP_HUMAN Complement component 1 Q subcomponent-binding protein, mitochondrial OS=Homo sapiens GN=C1QBP PE=1 SV=1;>tr|I3L3Q7|I3L3Q7_HUMAN Complement component 1 Q subcomponent-binding protein, mitochondrial (Fragment) OS=Homo sapiens GN=C1QBP	72927		6540.3	19017	7678.5	11395	16139	12157		111470	104390	108850	103530	103730	102780		948050	85024	247220	99820	148140	209800	158040		12	15	13	31	22	21	114				1371	236;237;1383;2247;3338;5411;6088;8455	True;True;True;True;True;True;True;True	245;246;1427;2307;3434;5565;6302;8764	1430;1431;1432;1433;1434;1435;1436;1437;1438;1439;1440;1441;1442;9182;9183;9184;9185;9186;9187;13716;13717;13718;13719;13720;20149;20150;20151;20152;20153;20154;20155;20156;20157;20158;32354;32355;32356;32357;32358;36573;36574;50551;50552;50553;50554;50555;50556;50557;50558;50559;50560;50561;50562;50563;50564;50565;50566;50567;50568;50569;50570;50571;50572;50573;50574;50575;50576;50577;50578	2128;2129;2130;2131;2132;2133;2134;2135;2136;2137;2138;2139;2140;2141;2142;2143;2144;2145;2146;2147;2148;2149;2150;2151;13146;13147;13148;13149;13150;13151;13152;13153;13154;18916;18917;18918;18919;18920;18921;18922;18923;18924;27835;27836;27837;27838;27839;27840;27841;27842;27843;27844;27845;27846;27847;27848;27849;27850;27851;27852;44829;44830;44831;44832;50762;50763;69690;69691;69692;69693;696…	2135;2142;13147;18924;27849;44831;50762;69712
Small nuclear ribonucleoprotein Sm D1	SNRPD1	>sp|P62314|SMD1_HUMAN Small nuclear ribonucleoprotein Sm D1 OS=Homo sapiens GN=SNRPD1 PE=1 SV=1;>tr|J3QLI9|J3QLI9_HUMAN Small nuclear ribonucleoprotein Sm D1 OS=Homo sapiens GN=SNRPD1 PE=1 SV=1	72927		9166.2	12278	6970.3	17943	16739	9830.9		37508	23421	29124	47668	39113	32318		291710	36665	49112	27881	71773	66955	39324		4	4	5	12	6	6	37				1289	5240;6246;6449;9283	True;True;True;True	5390;6478;6688;9612	31409;31410;31411;31412;31413;31414;31415;31416;31417;37545;38744;38745;38746;38747;38748;55439;55440;55441;55442;55443;55444;55445;55446;55447;55448;55449;55450	43477;43478;43479;43480;43481;52206;53844;53845;53846;53847;53848;53849;53850;75863;75864;75865;75866;75867;75868;75869;75870;75871;75872;75873;75874;75875;75876;75877;75878;75879;75880;75881;75882;75883;75884;75885;75886	43479;52206;53846;75884
Malate dehydrogenase, mitochondrial;Malate dehydrogenase	MDH2	>sp|P40926|MDHM_HUMAN Malate dehydrogenase, mitochondrial OS=Homo sapiens GN=MDH2 PE=1 SV=3;>tr|G3XAL0|G3XAL0_HUMAN Malate dehydrogenase OS=Homo sapiens GN=MDH2 PE=3 SV=1;>sp|P40926-2|MDHM_HUMAN Isoform 2 of Malate dehydrogenase, mitochondrial OS=Homo sapi	72635		6220.2	20977	12046	10780	9730.7	12881		163010	173750	153620	181350	161880	187370		1525300	130620	440520	252960	226390	204340	270490		32	45	50	42	45	49	263				1132	245;511;2737;4189;5087;5369;6020;8387;8405;8871	True;True;True;True;True;True;True;True;True;True	255;256;533;2817;4308;5231;5520;6219;8693;8712;9194	2112;2113;2114;2115;2116;2117;2118;2119;2120;2121;2122;3813;3814;3815;16424;16425;16426;16427;16428;16429;16430;16431;16432;25055;25056;25057;25058;25059;25060;30566;30567;30568;30569;32075;32076;32077;32078;32079;32080;32081;32082;32083;32084;32085;32086;32087;32088;32089;36104;36105;36106;36107;36108;36109;36110;36111;36112;50150;50151;50152;50153;50154;50155;50156;50157;50158;50159;50160;50161…	2955;2956;2957;2958;2959;2960;2961;2962;2963;2964;2965;2966;2967;2968;2969;2970;5965;5966;5967;5968;5969;5970;5971;5972;5973;5974;22433;22434;22435;22436;22437;22438;22439;22440;22441;34355;34356;34357;34358;34359;34360;34361;34362;34363;34364;34365;34366;34367;34368;34369;34370;34371;34372;34373;34374;34375;34376;34377;34378;42416;42417;44476;44477;44478;44479;44480;44481;44482;44483;44484;44485…	2965;5970;22438;34376;42417;44507;50115;69153;69357;73213	237	251
78 kDa glucose-regulated protein	HSPA5	>sp|P11021|GRP78_HUMAN 78 kDa glucose-regulated protein OS=Homo sapiens GN=HSPA5 PE=1 SV=2	72613		7057.8	18428	13134	10213	12886	10894		218750	214440	243520	251830	226230	213550		2178400	211730	552840	394020	306390	386580	326830		50	63	57	74	63	64	371				909	805;1248;1844;2384;4054;4129;4700;5381;5624;5625;5699;5813;5817;6196;6442;7153;7544;7837;8073;8293;8471;8983	True;True;True;True;True;True;False;True;True;True;True;True;True;True;True;True;True;True;True;True;False;True	832;833;1287;1894;2452;2453;4168;4248;4834;5534;5782;5783;5860;5977;5981;6428;6680;7413;7821;8124;8125;8370;8596;8780;9308	5775;5776;5777;5778;5779;5780;5781;5782;5783;5784;5785;5786;5787;5788;5789;5790;8310;8311;8312;8313;8314;8315;8316;8317;8318;8319;8320;8321;8322;8323;8324;8325;8326;8327;8328;11564;11565;11566;11567;11568;11569;14606;14607;14608;14609;14610;14611;14612;14613;24354;24355;24356;24357;24358;24359;24360;24361;24362;24363;24364;24788;24789;24790;24791;24792;24793;24794;24795;24796;24797;24798;24799;24…	8678;8679;8680;8681;8682;8683;8684;8685;8686;8687;8688;8689;8690;8691;8692;8693;8694;8695;8696;8697;8698;8699;8700;8701;8702;8703;11959;11960;11961;11962;11963;11964;11965;11966;11967;11968;11969;11970;11971;11972;11973;11974;11975;11976;11977;11978;11979;11980;11981;11982;11983;11984;11985;11986;11987;11988;11989;11990;11991;11992;16090;16091;16092;16093;16094;16095;16096;16097;16098;16099;16100…	8690;11963;16092;20140;33474;34060;39536;44640;46676;46696;47341;48392;48396;51886;53765;58569;61521;63953;65891;68220;69895;73897	162;163;164	148;196;332
Voltage-dependent anion-selective channel protein 2	VDAC2	>sp|P45880-2|VDAC2_HUMAN Isoform 2 of Voltage-dependent anion-selective channel protein 2 OS=Homo sapiens GN=VDAC2;>sp|P45880|VDAC2_HUMAN Voltage-dependent anion-selective channel protein 2 OS=Homo sapiens GN=VDAC2 PE=1 SV=2;>sp|P45880-1|VDAC2_HUMAN Isofor	68537		8672.5	14373	11986	10596	13050	9859.9		119090	99356	110690	120860	117700	117480		1028100	130090	215600	179780	158940	195740	147900		17	21	17	20	20	19	114				1152	2948;5329;5359;7879;8588;8862;9463	True;True;True;True;True;True;True	3030;5480;5510;8168;8900;9184;9796	17734;17735;17736;17737;17738;17739;31869;31870;31871;31872;31873;31874;31875;32038;32039;32040;32041;32042;32043;46828;46829;46830;46831;46832;46833;46834;46835;46836;46837;46838;46839;46840;46841;46842;46843;46844;46845;46846;51423;51424;51425;51426;51427;51428;51429;51430;51431;53063;53064;53065;53066;53067;53068;53069;53070;53071;53072;53073;53074;53075;53076;53077;56467;56468;56469;56470;564…	24318;24319;24320;24321;24322;24323;24324;24325;24326;24327;24328;24329;24330;24331;24332;24333;24334;24335;24336;24337;24338;24339;24340;44139;44140;44141;44142;44143;44144;44145;44146;44147;44148;44149;44150;44151;44152;44153;44154;44155;44415;44416;44417;44418;44419;44420;44421;44422;44423;44424;44425;44426;44427;44428;44429;44430;44431;44432;44433;44434;44435;44436;44437;64361;64362;64363;643…	24335;44155;44426;64371;70881;73042;77403
Peptidyl-prolyl cis-trans isomerase B	PPIB	>sp|P23284|PPIB_HUMAN Peptidyl-prolyl cis-trans isomerase B OS=Homo sapiens GN=PPIB PE=1 SV=2	66224		8617	17404	10596	9062.1	11995	8549.6		87174	99731	88223	84624	85626	82171		794690	103400	208850	127160	108750	143940	102600		13	21	17	14	12	9	86				1013	936;4117;8232;8671;8683	True;True;True;True;True	967;968;4235;8531;8985;8997	6557;6558;6559;6560;6561;6562;6563;24711;24712;24713;24714;24715;24716;24717;24718;24719;24720;24721;24722;48992;48993;48994;48995;48996;48997;48998;48999;51932;51933;51934;51935;51936;51937;51990;51991;51992;51993;51994;51995	9729;9730;9731;9732;9733;33942;33943;33944;33945;33946;33947;33948;33949;33950;33951;33952;33953;33954;33955;33956;33957;33958;33959;33960;33961;33962;33963;33964;33965;33966;67328;67329;67330;67331;67332;67333;67334;67335;67336;67337;67338;67339;67340;67341;67342;67343;67344;67345;67346;67347;67348;67349;71566;71567;71568;71569;71570;71571;71572;71573;71574;71575;71576;71577;71578;71579;71659;71…	9731;33949;67336;71570;71660	203	101
Non-POU domain-containing octamer-binding protein	NONO	>sp|Q15233|NONO_HUMAN Non-POU domain-containing octamer-binding protein OS=Homo sapiens GN=NONO PE=1 SV=4;>sp|Q15233-2|NONO_HUMAN Isoform 2 of Non-POU domain-containing octamer-binding protein OS=Homo sapiens GN=NONO;>tr|H7C367|H7C367_HUMAN Non-POU domain-	66046		7965.7	15547	12584	12152	9616.2	8180.1		156620	142800	140410	155080	136190	144450		1387000	167280	326490	264270	255200	201940	171780		25	27	24	35	34	29	174				1472	754;2326;2462;2827;3453;4074;4251;6347;6661;8469	False;True;True;True;True;True;True;True;True;True	781;2391;2392;2531;2908;3550;3551;4189;4370;4371;6583;6906;6907;8778	5294;5295;5296;5297;14190;14191;14192;14193;14194;14195;14196;14197;14198;14199;14200;14201;14202;14203;14204;14205;14206;14924;14925;14926;14927;14928;14929;14930;17035;17036;17037;17038;17039;17040;17041;17042;17043;17044;17045;20799;20800;20801;20802;20803;20804;20805;20806;20807;20808;20809;20810;20811;24466;24467;24468;24469;25435;25436;25437;25438;25439;25440;25441;25442;25443;25444;25445;2…	8003;19449;19450;19451;19452;19453;19454;19455;19456;19457;19458;19459;19460;19461;19462;19463;20490;20491;20492;20493;20494;20495;20496;23366;23367;23368;23369;23370;23371;23372;23373;23374;23375;23376;23377;23378;23379;28687;28688;28689;28690;28691;28692;28693;28694;28695;28696;28697;28698;28699;28700;28701;28702;28703;28704;28705;28706;33611;33612;33613;33614;33615;34948;34949;34950;34951;3495…	8003;19451;20490;23374;28689;33614;34980;53041;55267;69887	331;332;333;334	90;227;269;310
Tubulin beta-4B chain	TUBB4B	>sp|P68371|TBB4B_HUMAN Tubulin beta-4B chain OS=Homo sapiens GN=TUBB4B PE=1 SV=1	65597		7896.6	14553	10386	9185.4	12232	11344		134040	100970	131850	129550	140140	142380		1311900	157930	291060	207720	183710	244650	226870		17	28	15	23	34	16	133				1328	456;725;2208;2628;2765;3037;3817;4421;4900;4984;5183;5215;6084;6462;6575;7289;7290;9407	False;True;False;False;True;False;False;False;False;True;False;False;False;False;False;False;False;False	471;472;750;751;2266;2267;2703;2845;3121;3927;3928;4546;4547;5041;5042;5127;5330;5362;5363;6297;6298;6701;6817;7558;7559;9738	3323;3324;3325;3326;3327;3328;3329;3330;3331;3332;3333;3334;3335;3336;3337;3338;3339;3340;3341;3342;3343;3344;3345;3346;3347;3348;3349;5079;5080;5081;5082;5083;5084;5085;5086;5087;5088;5089;5090;5091;5092;5093;5094;5095;5096;5097;5098;5099;5100;5101;5102;5103;5104;5105;5106;5107;5108;5109;5110;5111;5112;5113;5114;5115;5116;5117;5118;5119;5120;5121;5122;5123;5124;5125;13488;13489;13490;13491;13492…	4801;4802;4803;4804;4805;4806;4807;4808;4809;4810;4811;4812;4813;4814;4815;4816;4817;4818;4819;4820;4821;4822;4823;4824;4825;4826;4827;4828;4829;4830;4831;4832;4833;4834;4835;4836;4837;4838;4839;4840;4841;4842;4843;4844;4845;4846;4847;4848;4849;4850;4851;4852;4853;4854;4855;4856;4857;4858;4859;4860;4861;4862;4863;4864;4865;4866;4867;4868;4869;4870;4871;4872;4873;4874;4875;4876;4877;4878;4879;4880…	4877;7776;18656;21535;22890;25211;32091;36719;41246;41744;43046;43281;50726;53946;54804;59712;59727;76778	76;77;100;101;102;103;135;295	73;164;257;267;293;330;363;388
Glutathione S-transferase P	GSTP1	>sp|P09211|GSTP1_HUMAN Glutathione S-transferase P OS=Homo sapiens GN=GSTP1 PE=1 SV=2;>tr|A8MX94|A8MX94_HUMAN Glutathione S-transferase P OS=Homo sapiens GN=GSTP1 PE=1 SV=1	65167		3286.2	15907	10291	10856	14551	10275		79569	71311	69156	75922	84137	72122		716840	36148	174980	113200	119420	160060	113030		20	31	27	35	27	29	169				888	422;1319;1675;2634;5997;6630;9399	True;True;True;True;True;True;True	437;1360;1361;1722;2709;6191;6192;6874;9730	3147;3148;3149;3150;3151;3152;3153;3154;3155;3156;3157;3158;3159;3160;8797;8798;8799;8800;8801;8802;8803;8804;8805;8806;8807;8808;8809;8810;8811;8812;8813;8814;8815;8816;8817;8818;8819;8820;8821;10680;10681;10682;10683;10684;10685;10686;10687;10688;10689;15819;15820;15821;15822;15823;15824;15825;15826;15827;35961;35962;35963;35964;35965;35966;35967;35968;39771;39772;39773;39774;39775;39776;39777;…	4597;4598;4599;4600;4601;4602;4603;4604;4605;4606;4607;4608;4609;4610;4611;4612;4613;4614;4615;4616;4617;4618;4619;4620;4621;4622;4623;4624;4625;12629;12630;12631;12632;12633;12634;12635;12636;12637;12638;12639;12640;12641;12642;12643;12644;12645;12646;12647;12648;12649;12650;12651;12652;12653;12654;12655;12656;12657;12658;12659;12660;12661;12662;12663;12664;12665;12666;12667;12668;12669;12670;12…	4616;12674;14995;21622;49917;55074;76616	147;148	20;92
Histone H2A type 2-B	HIST2H2AB	>sp|Q8IUE6|H2A2B_HUMAN Histone H2A type 2-B OS=Homo sapiens GN=HIST2H2AB PE=1 SV=3	65114		906.69	18429	9795.9	6441.4	13657	15883		0	46417	35284	18917	37065	69919		325570	4533.4	92144	48980	32207	68287	79417		0	3	10	2	4	5	24				1588	266;3550;4598;6171;8568	False;True;True;False;True	277;3652;4729;6403;8879	2220;2221;2222;2223;2224;2225;2226;2227;2228;2229;21361;21362;21363;21364;21365;27681;27682;27683;27684;27685;27686;27687;27688;27689;27690;27691;27692;27693;27694;27695;27696;27697;27698;37203;37204;37205;37206;37207;37208;51269;51270;51271;51272;51273;51274;51275;51276;51277;51278;51279	3109;3110;3111;3112;3113;3114;3115;3116;3117;3118;3119;3120;3121;3122;3123;3124;3125;3126;3127;3128;3129;3130;3131;3132;3133;3134;3135;3136;3137;3138;29408;29409;38478;38479;38480;38481;38482;38483;38484;38485;38486;38487;38488;38489;38490;38491;38492;38493;38494;38495;51744;51745;70663;70664;70665;70666	3132;29409;38485;51744;70666
Activated RNA polymerase II transcriptional coactivator p15	SUB1	>sp|P53999|TCP4_HUMAN Activated RNA polymerase II transcriptional coactivator p15 OS=Homo sapiens GN=SUB1 PE=1 SV=3	62914		9990.8	8678.9	9440.5	13316	12400	9089.2		39538	26838	29880	39819	36103	48894		314570	49954	43394	47202	66578	61998	45446		6	4	5	5	7	8	35				1224	857;2103;2306;3128	True;True;True;True	886;2159;2370;3214	6156;6157;6158;6159;6160;6161;12929;12930;12931;12932;12933;12934;12935;12936;12937;14074;14075;14076;14077;14078;14079;18876;18877;18878;18879;18880;18881;18882;18883;18884	9271;9272;9273;9274;9275;9276;9277;9278;17783;17784;17785;17786;17787;17788;17789;17790;17791;17792;17793;17794;17795;17796;17797;17798;19336;19337;19338;26148;26149;26150;26151;26152;26153;26154;26155;26156;26157	9277;17790;19338;26157
Calreticulin	CALR	>sp|P27797|CALR_HUMAN Calreticulin OS=Homo sapiens GN=CALR PE=1 SV=1;>tr|K7EJB9|K7EJB9_HUMAN Calreticulin (Fragment) OS=Homo sapiens GN=CALR PE=1 SV=1	61694		8168.6	15903	8744.3	9308.6	10926	8644.6		159760	134470	140450	144770	127040	148680		1295600	171540	333950	183630	195480	229440	181540		31	21	29	29	29	24	163				1050	842;872;2087;2770;3251;3327;3841;3913;3914;4840;5777;7300;8629	True;True;True;True;True;True;True;True;True;True;True;True;True	871;901;2143;2850;3343;3422;3952;4026;4027;4975;5939;5940;7569;8941	6066;6067;6068;6069;6070;6071;6072;6073;6074;6075;6076;6077;6078;6079;6230;12859;12860;12861;12862;12863;12864;16711;19635;19636;19637;19638;19639;19640;19641;19642;19643;19644;19645;19646;20081;20082;20083;20084;20085;20086;23313;23314;23315;23316;23317;23318;23319;23320;23321;23322;23323;23324;23325;23326;23327;23328;23329;23330;23331;23332;23711;23712;23713;23714;23715;23716;23717;23718;23719;…	9149;9150;9151;9152;9153;9154;9155;9156;9157;9158;9159;9160;9161;9162;9163;9164;9165;9166;9167;9168;9169;9170;9171;9172;9173;9174;9175;9176;9177;9178;9357;17691;17692;17693;17694;17695;17696;17697;17698;17699;17700;17701;17702;17703;17704;17705;17706;17707;22924;27153;27154;27155;27156;27157;27158;27159;27160;27161;27162;27163;27164;27742;27743;27744;27745;27746;27747;32244;32245;32246;32247;3224…	9162;9357;17692;22924;27159;27746;32261;32702;32717;40715;48059;59800;71240	213	257
Lamin-B1	LMNB1	>sp|P20700|LMNB1_HUMAN Lamin-B1 OS=Homo sapiens GN=LMNB1 PE=1 SV=2;>tr|E9PBF6|E9PBF6_HUMAN Lamin-B1 OS=Homo sapiens GN=LMNB1 PE=1 SV=1	60891		7125	14430	12656	9623.7	9089.7	7966.8		249450	231980	248030	264660	229050	220170		2131200	249380	505060	442950	336830	318140	278840		47	54	49	56	39	59	304				997	156;276;478;1305;1315;3728;3821;4102;5092;5118;5283;6482;6793;7346;7347;7355;7477;8203	True;True;True;True;True;True;True;True;True;True;True;True;True;True;True;True;True;True	164;287;495;1346;1356;3833;3834;3932;4219;5236;5262;5434;6721;6722;7045;7615;7616;7624;7753;8502	1022;1023;1024;1025;1026;1027;1028;1029;1030;1031;1032;1033;1034;1035;1036;1037;2284;2285;2286;3520;3521;3522;3523;3524;3525;3526;3527;3528;8713;8714;8715;8716;8717;8718;8719;8769;8770;8771;8772;8773;8774;8775;8776;8777;8778;8779;8780;8781;8782;8783;8784;8785;22521;22522;22523;22524;22525;22526;22527;22528;22529;22530;22531;23221;23222;23223;24619;24620;24621;24622;24623;24624;24625;24626;24627;2…	1575;1576;1577;1578;1579;1580;1581;1582;1583;1584;1585;1586;1587;1588;1589;1590;1591;1592;1593;1594;1595;1596;1597;1598;1599;1600;1601;1602;1603;1604;3216;3217;3218;3219;5446;5447;5448;5449;5450;5451;5452;5453;5454;5455;5456;5457;5458;5459;5460;5461;5462;5463;5464;12503;12504;12505;12506;12507;12508;12509;12510;12569;12570;12571;12572;12573;12574;12575;12576;12577;12578;12579;12580;12581;12582;12…	1581;3219;5461;12505;12596;31090;32160;33831;42440;42620;43723;54168;56077;60102;60112;60151;60920;67075	196;197;198	372;466;471
Endoplasmin	HSP90B1	>sp|P14625|ENPL_HUMAN Endoplasmin OS=Homo sapiens GN=HSP90B1 PE=1 SV=1	60176		5725.8	14864	10556	9916.1	10250	8864.4		230260	274790	259450	299320	255090	265120		2407000	229030	594560	422220	396640	409990	354580		41	60	60	61	58	61	341				947	1179;1628;1631;1665;1672;1673;1689;1924;2314;2656;3069;3319;3374;4665;4764;5251;5618;6307;7308;7381;7830;7831;8248;8288;8543;9430;9495	True;True;True;True;True;True;True;True;True;True;True;True;True;True;True;True;True;True;True;True;True;True;True;True;True;True;True	1215;1675;1678;1712;1719;1720;1736;1975;2378;2734;3153;3414;3471;4798;4898;5401;5776;6540;6541;7577;7652;8117;8118;8547;8591;8853;8854;9761;9828	7870;7871;7872;10456;10457;10458;10459;10460;10461;10462;10463;10468;10469;10470;10471;10472;10473;10474;10475;10476;10477;10478;10479;10480;10481;10618;10619;10620;10621;10622;10623;10667;10668;10669;10670;10671;10672;10673;10674;10675;10676;10677;10754;11952;11953;11954;11955;11956;11957;11958;14121;14122;14123;14124;14125;14126;15993;15994;15995;15996;15997;15998;15999;16000;16001;16002;16003;…	11303;11304;14721;14722;14723;14724;14725;14726;14727;14728;14729;14730;14731;14732;14733;14734;14735;14736;14737;14738;14739;14740;14741;14742;14743;14744;14745;14746;14751;14752;14753;14754;14755;14756;14757;14758;14759;14760;14761;14762;14763;14764;14765;14766;14767;14768;14769;14770;14771;14901;14902;14903;14972;14973;14974;14975;14976;14977;14978;14979;14980;14981;14982;14983;14984;14985;149…	11303;14744;14756;14903;14974;14982;15078;16550;19381;21853;25626;27689;28132;39157;40116;43523;46648;52746;59863;60295;63913;63919;67413;68192;70479;76988;77556	183;184;185;186	154;425;426;622
Microtubule-associated protein tau;Microtubule-associated protein	MAPT	>sp|P10636-2|TAU_HUMAN Isoform Fetal-tau of Microtubule-associated protein tau OS=Homo sapiens GN=MAPT;>sp|P10636-4|TAU_HUMAN Isoform Tau-B of Microtubule-associated protein tau OS=Homo sapiens GN=MAPT;>sp|P10636-6|TAU_HUMAN Isoform Tau-D of Microtubule-as	59503		7532	15260	7605.7	9666.7	11758	7681.2		111750	113680	86742	119940	124220	105800		1011600	128040	259420	129300	164330	199880	130580		23	22	30	34	47	37	193				905	142;1302;3554;4387;5162;5678;6722;8121;8927	True;True;True;True;True;True;True;True;True	149;1343;3656;4510;5308;5309;5838;6970;6971;8418;9251	953;954;955;956;957;958;959;960;8688;8689;8690;8691;8692;8693;8694;8695;8696;8697;21372;21373;21374;21375;21376;21377;21378;21379;26367;26368;26369;26370;26371;26372;26373;26374;26375;26376;26377;26378;26379;26380;26381;26382;26383;26384;26385;30958;30959;30960;30961;30962;30963;30964;30965;30966;33968;33969;33970;33971;33972;33973;33974;33975;40269;40270;40271;40272;40273;40274;40275;40276;40277…	1468;1469;1470;1471;1472;1473;1474;1475;1476;1477;1478;1479;1480;1481;1482;1483;1484;1485;1486;1487;1488;1489;1490;12468;12469;12470;12471;12472;12473;12474;12475;12476;12477;12478;12479;12480;12481;12482;12483;12484;12485;12486;12487;12488;29415;29416;29417;29418;29419;29420;29421;29422;29423;29424;29425;29426;36305;36306;36307;36308;36309;36310;36311;36312;36313;36314;36315;36316;36317;36318;36…	1486;12474;29415;36322;42899;47183;55653;66252;73607	153;154	11;192
Ras-related protein Rab-7a	RAB7A	>sp|P51149|RAB7A_HUMAN Ras-related protein Rab-7a OS=Homo sapiens GN=RAB7A PE=1 SV=1;>tr|C9J8S3|C9J8S3_HUMAN Ras-related protein Rab-7a OS=Homo sapiens GN=RAB7A PE=1 SV=1;>tr|C9J592|C9J592_HUMAN Ras-related protein Rab-7a (Fragment) OS=Homo sapiens GN=RAB7	58778		4770.5	11818	10895	10245	12159	8890.7		84452	84001	94737	102640	100070	86440		822890	66788	165450	152530	143430	170220	124470		19	37	36	36	41	27	196				1206	659;879;1284;1546;2655;5566;6401;6735;8168;8719	True;True;True;True;True;True;True;True;True;True	684;908;1325;1592;2733;5724;6639;6984;8466;9034	4707;4708;4709;4710;4711;4712;6254;6255;6256;6257;6258;6259;6260;6261;6262;6263;6264;8595;8596;8597;8598;8599;8600;10032;10033;10034;10035;10036;10037;10038;10039;10040;10041;10042;10043;10044;10045;10046;10047;10048;10049;10050;10051;10052;10053;15987;15988;15989;15990;15991;15992;33300;33301;33302;33303;33304;33305;33306;33307;33308;33309;33310;33311;33312;33313;38453;38454;38455;38456;38457;38…	7173;7174;7175;7176;7177;7178;7179;7180;7181;9383;9384;9385;9386;9387;9388;9389;9390;9391;9392;9393;9394;9395;9396;9397;9398;9399;9400;12348;12349;12350;12351;12352;12353;12354;12355;12356;12357;12358;12359;12360;12361;14217;14218;14219;14220;14221;14222;14223;14224;14225;14226;14227;14228;14229;14230;14231;14232;14233;14234;14235;14236;14237;14238;14239;14240;14241;14242;14243;14244;14245;14246;…	7178;9394;12354;14235;21845;46135;53421;55715;66553;71982
Interleukin enhancer-binding factor 2	ILF2	>tr|B4DY09|B4DY09_HUMAN Interleukin enhancer-binding factor 2 OS=Homo sapiens GN=ILF2 PE=2 SV=1;>sp|Q12905|ILF2_HUMAN Interleukin enhancer-binding factor 2 OS=Homo sapiens GN=ILF2 PE=1 SV=2	57356		7299.7	12783	9090.7	10088	9823.4	8271.2		99605	93213	88600	121520	98288	105570		975060	124100	217320	154540	171490	167000	140610		20	18	15	34	21	31	139				195	555;1732;3316;3919;4609;4684;4729;4964;5693;5748;6433;6893;8767;8818;9129	True;True;True;True;True;True;True;True;True;True;True;True;True;True;True	578;1779;3411;4032;4740;4818;4863;5107;5854;5910;6671;7146;9086;9137;9455	4039;10954;10955;10956;20014;20015;20016;20017;20018;20019;20020;20021;20022;20023;20024;20025;20026;23750;23751;23752;23753;23754;23755;27751;27752;27753;27754;27755;27756;27757;27758;27759;27760;27761;27762;27763;27764;27765;27766;28270;28271;28272;28273;28274;28275;28276;28277;28278;28279;28280;28281;28282;28283;28284;28285;28286;28287;28288;28289;28290;28291;28292;28576;28577;28578;28579;2858…	6256;15303;15304;15305;27668;27669;27670;27671;27672;27673;27674;27675;27676;27677;27678;27679;32740;32741;32742;32743;32744;32745;32746;32747;32748;32749;32750;38551;38552;38553;38554;38555;38556;38557;38558;38559;38560;38561;38562;38563;38564;38565;38566;38567;38568;38569;39327;39328;39329;39330;39331;39332;39333;39334;39335;39336;39337;39338;39339;39340;39341;39342;39343;39796;39797;39798;3979…	6256;15304;27673;32746;38560;39334;39808;41615;47293;47885;53665;56747;72451;72719;74874
Dihydropyrimidinase-related protein 5	DPYSL5	>sp|Q9BPU6|DPYL5_HUMAN Dihydropyrimidinase-related protein 5 OS=Homo sapiens GN=DPYSL5 PE=1 SV=1	56677		6889.9	12289	8529.3	8068.8	12812	8087.8		206190	174470	171190	194550	202110	182300		1700300	206700	368660	255880	242060	384370	242630		28	46	41	38	51	37	241				1711	59;1077;1091;1531;2023;2724;3953;3954;4706;4719;5023;5702;6093;7253;8027;8132;8133;8616	True;True;True;True;True;True;True;True;True;True;True;True;True;True;True;True;True;True	62;1111;1126;1577;2078;2079;2804;4067;4068;4840;4853;5166;5863;5864;6308;7520;8321;8429;8430;8928	402;403;404;405;406;7298;7299;7300;7301;7302;7303;7304;7305;7306;7307;7308;7309;7310;7354;7355;7356;7357;7358;7359;9949;9950;9951;9952;9953;9954;9955;9956;9957;9958;9959;9960;12573;12574;12575;12576;12577;12578;12579;12580;12581;12582;12583;12584;12585;12586;12587;12588;12589;16361;16362;16363;23902;23903;23904;23905;23906;23907;23908;23909;23910;28434;28435;28436;28437;28438;28439;28506;28507;28…	707;10589;10590;10591;10592;10593;10594;10595;10596;10597;10598;10599;10600;10601;10602;10603;10604;10605;10606;10607;10608;10609;10610;10611;10612;10657;10658;10659;10660;10661;10662;10663;10664;10665;10666;14101;14102;14103;14104;14105;14106;14107;14108;14109;14110;14111;14112;14113;14114;14115;14116;14117;14118;14119;14120;14121;14122;14123;14124;14125;14126;14127;14128;14129;14130;14131;14132…	707;10602;10665;14136;17399;22354;32932;32939;39609;39691;41983;47399;50854;59383;65537;66340;66373;71151	360	507
Phosphoglycerate kinase 1	PGK1	>sp|P00558|PGK1_HUMAN Phosphoglycerate kinase 1 OS=Homo sapiens GN=PGK1 PE=1 SV=3;>sp|P00558-2|PGK1_HUMAN Isoform 2 of Phosphoglycerate kinase 1 OS=Homo sapiens GN=PGK1	56630		7695.6	14320	9979.5	6625.8	10601	7408.2		189370	177190	184910	141350	170030	163690		1529000	207780	386630	269450	178900	286230	200020		38	33	28	35	34	28	196				821	309;361;4286;5121;5356;6584;6868;7686;8404;8743;8750;8950;9490	True;True;True;True;True;True;True;True;True;True;True;True;True	320;321;373;4406;5265;5266;5507;6826;7120;7966;7967;8710;8711;9060;9061;9068;9274;9823	2448;2449;2450;2451;2452;2453;2454;2455;2713;2714;2715;2716;2717;2718;2719;2720;2721;2722;2723;25695;25696;25697;25698;25699;25700;30755;30756;30757;30758;30759;30760;30761;32019;32020;32021;32022;32023;32024;39557;39558;39559;39560;39561;41054;41055;41056;41057;41058;41059;41060;41061;41062;41063;45681;45682;45683;45684;45685;45686;45687;45688;50249;50250;50251;50252;50253;50254;50255;50256;5025…	3387;3388;3389;3390;3391;3392;3393;3796;3797;3798;3799;3800;3801;3802;3803;3804;3805;3806;3807;3808;3809;3810;3811;3812;3813;3814;3815;3816;3817;3818;35244;35245;35246;35247;35248;35249;35250;35251;35252;35253;35254;35255;35256;35257;35258;42642;42643;42644;42645;42646;42647;44344;44345;44346;44347;44348;44349;44350;44351;44352;44353;44354;44355;44356;44357;44358;44359;44360;44361;44362;44363;443…	3392;3805;35258;42645;44355;54850;56631;62632;69306;72283;72329;73741;77531	93;94;95;96;97	29;61;176;227;251
60S ribosomal protein L27a	RPL27A	>tr|E9PJD9|E9PJD9_HUMAN 60S ribosomal protein L27a OS=Homo sapiens GN=RPL27A PE=3 SV=1;>tr|E9PLL6|E9PLL6_HUMAN 60S ribosomal protein L27a OS=Homo sapiens GN=RPL27A PE=1 SV=1;>sp|P46776|RL27A_HUMAN 60S ribosomal protein L27a OS=Homo sapiens GN=RPL27A PE=1 S	56485		7245.5	14890	9092.5	8109.1	9584.2	7563.8		29344	28314	24710	25197	23907	23880		225940	28982	59559	36370	32437	38337	30255		4	2	2	2	2	3	15				386	5600;7874	True;True	5758;8163	33497;33498;33499;33500;33501;33502;46793;46794;46795;46796;46797;46798	46556;46557;46558;46559;46560;46561;46562;46563;46564;46565;64318;64319;64320;64321;64322	46564;64321
Protein SET;Protein SETSIP	SET;SETSIP	>sp|Q01105-3|SET_HUMAN Isoform 3 of Protein SET OS=Homo sapiens GN=SET;>sp|Q01105-4|SET_HUMAN Isoform 4 of Protein SET OS=Homo sapiens GN=SET;>sp|Q01105-2|SET_HUMAN Isoform 2 of Protein SET OS=Homo sapiens GN=SET;>sp|Q01105|SET_HUMAN Protein SET OS=Homo sa	56190		7981	12377	11166	7459.3	9093.2	8113.3		55218	57507	50573	45659	49799	56303		449520	63848	99017	89327	59674	72746	64906		9	11	10	11	9	11	61				1349	1701;2108;3864;4928;6784;8504	True;True;True;True;True;True	1748;2164;3975;5071;7036;8814	10804;10805;10806;10807;10808;12962;12963;12964;12965;12966;12967;12968;12969;12970;12971;12972;23452;23453;23454;23455;23456;23457;23458;23459;23460;23461;23462;23463;23464;23465;23466;29771;29772;29773;29774;29775;29776;40598;40599;40600;40601;40602;40603;50910;50911;50912;50913;50914;50915;50916	15127;15128;15129;17837;17838;17839;17840;17841;17842;17843;17844;17845;17846;17847;17848;17849;32392;32393;32394;32395;32396;32397;32398;32399;32400;32401;32402;32403;32404;32405;32406;32407;41424;41425;41426;41427;41428;41429;41430;41431;41432;41433;41434;56035;56036;56037;56038;56039;56040;56041;56042;70202;70203;70204;70205;70206;70207;70208;70209;70210;70211;70212;70213	15128;17846;32396;41433;56041;70211
Protein disulfide-isomerase A6	PDIA6	>sp|Q15084-3|PDIA6_HUMAN Isoform 3 of Protein disulfide-isomerase A6 OS=Homo sapiens GN=PDIA6;>sp|Q15084|PDIA6_HUMAN Protein disulfide-isomerase A6 OS=Homo sapiens GN=PDIA6 PE=1 SV=1;>sp|Q15084-4|PDIA6_HUMAN Isoform 4 of Protein disulfide-isomerase A6 OS=H	55848		7599.9	13263	9887.1	7684.8	9657.7	7755.8		128510	96828	110360	111740	104300	102340		949420	129200	225470	168080	130640	164180	131850		22	21	28	18	19	17	125				1466	328;975;976;1413;3263;3286;3500;3679;5680;6279;6469;7881	True;True;True;True;True;True;True;True;True;True;True;True	340;1007;1008;1457;3357;3381;3599;3784;5840;6511;6708;8170	2554;2555;2556;2557;2558;2559;6771;6772;6773;6774;6775;6776;6777;6778;6779;6780;9310;19706;19707;19708;19709;19710;19711;19712;19713;19714;19836;19837;19838;19839;19840;19841;19842;19843;19844;19845;21077;21078;21079;21080;21081;21082;21083;21084;22266;22267;22268;22269;22270;22271;22272;22273;22274;22275;22276;22277;22278;22279;33982;33983;33984;37753;37754;37755;37756;38869;38870;38871;38872;38…	3599;3600;3601;3602;3603;3604;3605;3606;9975;9976;9977;9978;9979;9980;9981;9982;9983;9984;9985;9986;9987;9988;13297;27236;27237;27238;27239;27240;27241;27242;27243;27244;27245;27246;27247;27248;27249;27250;27251;27252;27253;27388;27389;27390;27391;27392;27393;27394;27395;27396;27397;27398;27399;27400;27401;27402;27403;27404;27405;27406;27407;27408;27409;29020;29021;29022;29023;29024;30761;30762;3…	3601;9975;9984;13297;27240;27399;29021;30786;47198;52530;54093;64395
14-3-3 protein theta	YWHAQ	>sp|P27348|1433T_HUMAN 14-3-3 protein theta OS=Homo sapiens GN=YWHAQ PE=1 SV=1	55135		8014.7	12777	9092.5	8473.2	9602.7	7174.7		78552	105920	81620	87840	77925	89739		771890	112210	178880	127300	118630	134440	100450		18	37	11	29	22	12	129				1049	744;1358;5809;6328;6940;7730;9371	True;False;True;False;True;True;True	771;1401;1402;5973;6563;7193;8013;9702	5230;5231;5232;5233;5234;5235;5236;5237;5238;5239;5240;8990;8991;8992;8993;8994;8995;8996;8997;8998;8999;9000;9001;9002;9003;9004;9005;9006;9007;9008;9009;9010;9011;9012;9013;9014;9015;9016;9017;9018;9019;9020;9021;34816;34817;34818;34819;34820;34821;34822;38027;38028;38029;41368;41369;41370;41371;41372;41373;41374;41375;41376;41377;41378;41379;41380;41381;41382;41383;41384;45903;45904;45905;4590…	7915;7916;7917;7918;7919;7920;7921;7922;7923;7924;7925;7926;7927;7928;7929;7930;7931;7932;12890;12891;12892;12893;12894;12895;12896;12897;12898;12899;12900;12901;12902;12903;12904;12905;12906;12907;12908;12909;12910;12911;12912;12913;12914;12915;12916;12917;12918;12919;12920;12921;12922;12923;12924;12925;12926;12927;12928;12929;12930;12931;12932;12933;12934;12935;12936;12937;12938;12939;12940;129…	7926;12937;48375;52886;56967;62988;76490	212	218
40S ribosomal protein S25	RPS25	>sp|P62851|RS25_HUMAN 40S ribosomal protein S25 OS=Homo sapiens GN=RPS25 PE=1 SV=1	54783		2638.8	10987	4037.3	8198.4	16281	12640		0	36618	31165	29888	36398	32004		273920	13194	54937	20186	40992	81407	63198		3	3	2	7	3	5	23				1301	55;4792;4962	True;True;True	57;4927;5105	363;364;365;366;367;28979;28980;28981;29918;29919;29920;29921;29922;29923;29924;29925	618;40360;40361;40362;40363;40364;41597;41598;41599;41600;41601;41602;41603;41604;41605;41606;41607;41608;41609;41610;41611;41612;41613	618;40361;41612
Microtubule-associated protein 1B;MAP1B heavy chain;MAP1 light chain LC1	MAP1B	>sp|P46821|MAP1B_HUMAN Microtubule-associated protein 1B OS=Homo sapiens GN=MAP1B PE=1 SV=2	54059		6470.4	12398	8760.6	8591.2	10929	6909.4		641650	551390	562110	660510	593870	583060		5459900	653510	1252200	884820	867710	1103800	697850		101	128	145	129	145	143	791				1161	22;23;153;375;584;630;632;674;719;1136;1185;1234;1489;2151;2169;2375;2686;2781;3571;3583;3698;4077;4285;4845;4892;5260;5392;5816;5882;6325;6495;7174;7499;7518;7521;7573;7592;7598;7657;7671;7769;7812;7963;8105;8106;8111;8216;8432;8686;9270	True;True;True;True;True;True;True;True;True;True;True;True;True;True;True;True;True;True;True;True;True;True;True;True;True;True;True;True;True;True;True;True;True;True;True;True;True;True;True;True;True;True;True;True;True;True;True;True;True;True	22;23;161;387;607;608;655;657;699;744;1171;1222;1273;1534;2207;2226;2443;2765;2861;3674;3686;3803;4192;4193;4405;4980;5032;5410;5411;5545;5980;6059;6560;6736;7437;7775;7795;7798;7850;7869;7875;7936;7950;8053;8099;8256;8402;8403;8408;8515;8740;8741;9000;9599	97;98;99;100;101;102;103;104;105;106;107;108;109;110;111;112;113;114;1010;1011;2797;2798;2799;2800;2801;2802;2803;2804;2805;2806;4207;4208;4209;4210;4211;4212;4213;4214;4215;4216;4217;4218;4219;4220;4221;4222;4511;4512;4513;4516;4517;4518;4519;4520;4521;4766;4767;4768;4769;4770;4771;4772;4773;4774;4775;4776;4777;5062;5063;5064;5065;5066;5067;7622;7623;7624;7625;7626;7627;7628;7629;7630;7631;7632;…	210;211;212;213;214;215;216;217;218;219;220;221;222;223;224;225;226;227;228;229;230;231;232;233;234;235;1547;1548;3898;3899;3900;3901;3902;3903;3904;3905;3906;3907;3908;3909;3910;3911;3912;3913;3914;3915;3916;3917;3918;3919;3920;3921;3922;3923;3924;3925;3926;3927;3928;6445;6446;6447;6448;6449;6450;6451;6452;6453;6454;6455;6456;6457;6458;6459;6460;6461;6462;6463;6816;6817;6818;6821;6822;6823;6824;…	212;234;1547;3905;6457;6816;6825;7254;7711;10993;11384;11875;13807;18088;18299;20061;22084;23027;29596;29674;30859;33627;35236;40769;41176;43619;44711;48395;49109;52858;54233;58775;61071;61152;61180;61796;61927;62041;62469;62560;63560;63853;64991;66054;66072;66154;67226;69553;71715;75794	240;241;242;243;244	323;393;422;1484;2416
Microtubule-associated proteins 1A/1B light chain 3B;Microtubule-associated proteins 1A/1B light chain 3 beta 2	MAP1LC3B;MAP1LC3B2	>tr|H3BTL1|H3BTL1_HUMAN Microtubule-associated protein 1 light chain 3 beta, isoform CRA_f OS=Homo sapiens GN=MAP1LC3B PE=3 SV=1;>sp|Q9GZQ8|MLP3B_HUMAN Microtubule-associated proteins 1A/1B light chain 3B OS=Homo sapiens GN=MAP1LC3B PE=1 SV=3;>sp|A6NCE7|MP	54051		4903.5	17565	7465.2	5285.9	9766.8	9065		20984	27853	21359	12737	25883	26328		216210	19614	70260	29861	21144	39067	36260		4	7	7	5	5	5	33				136	2577;5063	True;True	2649;2650;5207	15526;15527;15528;15529;15530;15531;15532;15533;15534;30463;30464;30465;30466;30467;30468	21211;21212;21213;21214;21215;21216;21217;21218;21219;21220;21221;21222;21223;21224;21225;21226;42296;42297;42298;42299;42300;42301;42302;42303;42304;42305;42306;42307;42308;42309;42310;42311;42312	21218;42299	16	60
Membrane-associated progesterone receptor component 1	PGRMC1	>sp|O00264|PGRC1_HUMAN Membrane-associated progesterone receptor component 1 OS=Homo sapiens GN=PGRMC1 PE=1 SV=3;>sp|O00264-2|PGRC1_HUMAN Isoform 2 of Membrane-associated progesterone receptor component 1 OS=Homo sapiens GN=PGRMC1	53758		6725.7	13476	8212.2	7462.2	10174	7707.6		53652	48159	45859	54632	41096	49669		430060	53805	107810	65698	59698	81392	61660		10	9	9	22	11	13	74				658	909;954;1545;1733;1734;2780;2878	True;True;True;True;True;True;True	940;986;1591;1780;1781;2860;2959	6429;6430;6431;6432;6433;6654;6655;6656;6657;6658;6659;6660;10025;10026;10027;10028;10029;10030;10031;10957;10958;10959;10960;10961;10962;10963;10964;10965;10966;16759;16760;16761;16762;16763;16764;17323;17324;17325;17326;17327;17328;17329;17330;17331;17332;17333;17334;17335;17336;17337;17338;17339;17340;17341;17342	9572;9573;9848;9849;9850;9851;9852;14208;14209;14210;14211;14212;14213;14214;14215;14216;15306;15307;15308;15309;15310;15311;15312;15313;15314;15315;15316;15317;22993;22994;22995;22996;22997;22998;22999;23000;23001;23002;23003;23004;23005;23006;23007;23008;23009;23010;23011;23754;23755;23756;23757;23758;23759;23760;23761;23762;23763;23764;23765;23766;23767;23768;23769;23770;23771;23772;23773;2377…	9572;9850;14215;15309;15315;23005;23765
Heterogeneous nuclear ribonucleoprotein L	HNRNPL	>tr|M0QXS5|M0QXS5_HUMAN Heterogeneous nuclear ribonucleoprotein L (Fragment) OS=Homo sapiens GN=HNRNPL PE=1 SV=1;>sp|P14866|HNRPL_HUMAN Heterogeneous nuclear ribonucleoprotein L OS=Homo sapiens GN=HNRNPL PE=1 SV=2;>sp|P14866-2|HNRPL_HUMAN Isoform 2 of Hete	53739		4750.2	10485	8963.1	8444.1	11208	9889		89767	88167	81401	106630	93458	105480		1021000	90254	199210	170300	160440	212940	187890		24	22	28	19	30	28	151				635	448;3091;6181;6182;6247;6421;7146;7465;7586;8104;9321	True;True;True;True;True;True;True;True;True;True;True	463;3175;3176;6413;6414;6479;6659;7405;7406;7738;7739;7740;7863;8401;9651	3281;3282;3283;3284;3285;3286;3287;3288;18633;18634;18635;18636;18637;18638;18639;18640;18641;18642;18643;18644;18645;18646;18647;18648;18649;18650;37250;37251;37252;37253;37254;37255;37256;37257;37258;37259;37260;37261;37262;37263;37546;38546;38547;42597;42598;42599;42600;42601;42602;42603;42604;42605;42606;42607;42608;42609;42610;42611;42612;42613;42614;42615;42616;42617;42618;42619;42620;42621…	4762;4763;4764;4765;4766;4767;4768;25834;25835;25836;25837;25838;25839;25840;25841;25842;25843;25844;25845;25846;25847;25848;25849;25850;25851;25852;51783;51784;51785;51786;51787;51788;51789;51790;51791;51792;51793;51794;51795;51796;52207;53540;53541;58483;58484;58485;58486;58487;58488;58489;58490;58491;58492;58493;58494;58495;58496;58497;58498;58499;58500;58501;58502;58503;58504;58505;58506;5850…	4762;25845;51784;51791;52207;53541;58488;60830;61857;66048;76109	72;73;74;75	75;364;367;508
Heat shock protein HSP 90-beta	HSP90AB1	>sp|P08238|HS90B_HUMAN Heat shock protein HSP 90-beta OS=Homo sapiens GN=HSP90AB1 PE=1 SV=4	52957		5109.7	12359	10987	8397.8	9061	7042.6		156740	180330	215760	209180	187900	184410		1747600	168620	407850	362570	277130	299010	232410		26	30	45	41	34	36	212				876	112;398;522;1207;1608;1750;1751;1924;2115;3375;3471;3521;3579;3627;3893;4347;6408;6996;7437;7463;8042;9268;9336	False;True;True;True;False;False;False;False;True;False;False;True;False;True;True;True;True;True;False;True;False;False;True	118;410;545;1244;1655;1797;1798;1975;2171;3472;3570;3621;3682;3731;4004;4470;6646;7249;7710;7736;8337;8338;9597;9666;9667	793;794;795;796;797;798;799;800;801;2925;2926;2927;2928;2929;2930;2931;3858;3859;3860;3861;3862;3863;3864;3865;3866;3867;3868;3869;8040;8041;8042;8043;8044;8045;8046;8047;8048;8049;8050;8051;8052;8053;8054;10384;10385;10386;10387;10388;10389;11028;11029;11030;11031;11032;11033;11034;11035;11036;11037;11038;11039;11952;11953;11954;11955;11956;11957;11958;13011;13012;13013;13014;13015;20376;20377;2…	1280;1281;1282;1283;1284;1285;1286;1287;1288;1289;1290;1291;1292;1293;1294;1295;1296;1297;1298;1299;4077;4078;4079;4080;4081;4082;4083;4084;4085;4086;4087;4088;4089;4090;4091;4092;4093;4094;4095;4096;4097;4098;4099;4100;4101;4102;4103;6023;6024;6025;6026;6027;6028;6029;6030;6031;6032;6033;6034;6035;6036;6037;6038;11544;11545;11546;11547;11548;11549;11550;11551;11552;11553;11554;11555;11556;11557;…	1283;4078;6031;11549;14652;15436;15453;16550;17895;28176;28795;29138;29647;30388;32573;35994;53464;57291;60641;60813;65717;75791;76206	137;139	93;466
Hepatoma-derived growth factor-related protein 3	HDGFRP3	>tr|H3BTV7|H3BTV7_HUMAN Hepatoma-derived growth factor-related protein 3 (Fragment) OS=Homo sapiens GN=HDGFRP3 PE=4 SV=1;>sp|Q9Y3E1|HDGR3_HUMAN Hepatoma-derived growth factor-related protein 3 OS=Homo sapiens GN=HDGFRP3 PE=1 SV=1;>tr|H3BPM9|H3BPM9_HUMAN He	52693		4621.8	16467	6344.4	6703.6	7337.2	11219		18908	25462	20138	27163	20742	25564		210770	18487	65867	25378	26814	29349	44877		4	9	7	7	9	7	43				547	2973;3849;5723;9451	True;True;True;True	3056;3960;5885;9784	17901;17902;17903;17904;17905;17906;17907;17908;17909;17910;17911;17912;17913;23372;23373;23374;23375;23376;23377;23378;23379;23380;23381;23382;34246;56400;56401;56402;56403;56404;56405	24668;24669;24670;24671;24672;24673;24674;24675;24676;24677;24678;24679;24680;24681;24682;24683;24684;24685;24686;24687;24688;24689;32309;32310;32311;32312;32313;32314;32315;32316;32317;32318;32319;32320;32321;32322;32323;32324;32325;32326;47577;77315;77316;77317;77318;77319;77320	24686;32315;47577;77319
Histone H1x	H1FX	>sp|Q92522|H1X_HUMAN Histone H1x OS=Homo sapiens GN=H1FX PE=1 SV=1	52404		6337.9	13539	8778.4	8104.2	8258.6	7386.1		68422	82875	58519	70918	52574	61157		576450	69717	148930	96562	89146	90844	81247		10	14	10	7	11	5	57				1635	468;5828;7650;9496	True;True;True;True	485;5992;7927;7928;7929;9829	3466;3467;3468;3469;3470;3471;3472;3473;3474;3475;3476;3477;34931;34932;34933;34934;45482;45483;45484;45485;45486;45487;45488;45489;45490;45491;56611;56612;56613;56614;56615;56616;56617	5374;5375;5376;5377;5378;5379;5380;5381;5382;5383;5384;5385;5386;5387;5388;5389;5390;5391;5392;5393;5394;5395;5396;48527;48528;62401;62402;62403;62404;62405;62406;62407;62408;62409;62410;62411;62412;62413;77559;77560;77561;77562;77563;77564;77565;77566;77567;77568;77569;77570;77571;77572;77573;77574;77575;77576;77577	5379;48528;62406;77571	350	17
Nucleosome assembly protein 1-like 1	NAP1L1	>tr|A0A0A6YYI0|A0A0A6YYI0_HUMAN Nucleosome assembly protein 1-like 1 OS=Homo sapiens GN=NAP1L1 PE=4 SV=1;>tr|F8VV59|F8VV59_HUMAN Nucleosome assembly protein 1-like 1 OS=Homo sapiens GN=NAP1L1 PE=1 SV=1;>tr|B7Z9C2|B7Z9C2_HUMAN Nucleosome assembly protein 1-	52269		6913.1	15092	10222	5256.4	7815.3	6970.3		62776	65103	61247	55173	53024	54931		522690	69131	150920	102220	52564	78153	69703		17	17	12	15	10	18	89				122	2773;3114;3869;6079;6492;8279;9223	True;True;True;True;True;True;True	2853;3199;3980;6290;6732;6733;8580;9551	16722;16723;16724;16725;16726;16727;16728;16729;16730;16731;16732;16733;16734;16735;16736;18790;18791;18792;18793;18794;18795;23478;23479;23480;23481;23482;23483;23484;23485;23486;23487;23488;36496;38979;38980;38981;38982;38983;38984;38985;38986;38987;38988;38989;38990;38991;49283;49284;49285;49286;49287;55157;55158;55159;55160;55161;55162	22932;22933;22934;22935;22936;22937;22938;22939;22940;22941;22942;22943;22944;22945;22946;22947;22948;22949;22950;22951;22952;22953;22954;22955;22956;22957;22958;26040;26041;26042;26043;26044;26045;26046;26047;32415;32416;32417;32418;32419;32420;32421;32422;32423;32424;32425;32426;32427;32428;32429;32430;32431;32432;32433;32434;32435;32436;50602;54192;54193;54194;54195;54196;54197;54198;54199;542…	22957;26046;32416;50602;54194;67852;75576	14	116
Cold-inducible RNA-binding protein	CIRBP	>tr|K7ENX8|K7ENX8_HUMAN Cold-inducible RNA-binding protein (Fragment) OS=Homo sapiens GN=CIRBP PE=1 SV=2;>tr|K7ELV6|K7ELV6_HUMAN Cold-inducible RNA-binding protein (Fragment) OS=Homo sapiens GN=CIRBP PE=1 SV=2;>tr|K7EJV5|K7EJV5_HUMAN Cold-inducible RNA-bin	51481		6321.5	9118.3	4976.3	11495	11044	8526.8		37334	15898	21534	46900	29771	32775		257410	31607	45592	24881	57475	55218	42634		9	8	13	10	12	7	59				299	2956;4248;9323	True;True;True	3038;4367;9653	17790;17791;17792;17793;17794;17795;17796;25389;25390;25391;25392;25393;25394;25395;25396;25397;25398;25399;25400;25401;25402;25403;25404;25405;25406;25407;55644;55645;55646;55647;55648;55649	24512;24513;24514;24515;24516;24517;24518;24519;24520;24521;24522;24523;24524;24525;24526;24527;24528;24529;24530;24531;24532;34842;34843;34844;34845;34846;34847;34848;34849;34850;34851;34852;34853;34854;34855;34856;34857;34858;34859;34860;34861;34862;34863;34864;34865;34866;34867;34868;34869;34870;76119;76120;76121;76122;76123;76124;76125;76126;76127;76128	24528;34850;76122
Rho GDP-dissociation inhibitor 1	ARHGDIA	>tr|J3KRE2|J3KRE2_HUMAN Rho GDP-dissociation inhibitor 1 OS=Homo sapiens GN=ARHGDIA PE=1 SV=1;>tr|J3KTF8|J3KTF8_HUMAN Rho GDP-dissociation inhibitor 1 (Fragment) OS=Homo sapiens GN=ARHGDIA PE=1 SV=4;>tr|J3QQX2|J3QQX2_HUMAN Rho GDP-dissociation inhibitor 1	51275		5126	11505	9301.7	6894.9	10382	8065.7		35844	31169	33330	37946	36675	32178		307650	30756	69030	55810	41369	62292	48394		8	8	9	8	5	12	50				587	150;179;7419;7793	True;True;True;True	158;187;7692;8079;8080	991;992;993;994;995;996;997;998;999;1000;1001;1002;1140;1141;1142;1143;1144;1145;1146;1147;44105;44106;44107;44108;44109;44110;44111;44112;44113;44114;46362;46363;46364;46365;46366;46367;46368;46369;46370;46371;46372;46373	1516;1517;1518;1519;1520;1521;1522;1523;1524;1525;1526;1527;1528;1529;1530;1531;1532;1533;1534;1535;1536;1537;1538;1539;1540;1785;1786;1787;1788;1789;1790;1791;1792;1793;1794;1795;60542;60543;60544;60545;60546;60547;60548;60549;60550;63735;63736;63737;63738;63739;63740;63741;63742;63743;63744	1517;1787;60542;63741	68	70
Serine/arginine-rich splicing factor 7	SRSF7	>tr|C9JAB2|C9JAB2_HUMAN Serine/arginine-rich-splicing factor 7 OS=Homo sapiens GN=SRSF7 PE=1 SV=1;>sp|Q16629-3|SRSF7_HUMAN Isoform 3 of Serine/arginine-rich splicing factor 7 OS=Homo sapiens GN=SRSF7;>sp|Q16629-2|SRSF7_HUMAN Isoform 2 of Serine/arginine-ri	51239		5061.1	12580	9322.1	7511.8	8954.5	7810.3		44561	50983	52012	58143	54175	55490		461150	45550	113220	83899	67606	80591	70292		8	12	12	10	10	13	65				235	234;6422;8479	True;True;True	243;6660;8788	1423;1424;1425;1426;1427;1428;38548;38549;38550;38551;38552;38553;38554;38555;38556;38557;38558;38559;50714;50715;50716	2110;2111;2112;2113;2114;2115;2116;2117;2118;2119;2120;2121;2122;2123;2124;2125;2126;53542;53543;53544;53545;53546;53547;53548;53549;53550;53551;53552;53553;53554;53555;53556;53557;53558;53559;53560;53561;53562;53563;53564;53565;53566;53567;53568;53569;53570;53571;53572;53573;53574;53575;53576;53577;53578;53579;53580;53581;53582;53583;69939;69940;69941;69942;69943;69944	2119;53552;69940
14-3-3 protein gamma;14-3-3 protein gamma, N-terminally processed	YWHAG	>sp|P61981|1433G_HUMAN 14-3-3 protein gamma OS=Homo sapiens GN=YWHAG PE=1 SV=2	50405		7601.8	8141.6	7304.8	10966	9150.2	7240.2		121640	69168	84487	121430	92864	88138		806480	121630	130270	116880	175460	146400	115840		11	6	10	18	17	18	80				1272	1262;1358;6328;6529;7729	True;False;False;True;True	1302;1401;1402;6563;6771;8012	8451;8452;8453;8454;8455;8456;8457;8458;8459;8460;8461;8462;8463;8464;8465;8466;8467;8468;8469;8470;8990;8991;8992;8993;8994;8995;8996;8997;8998;8999;9000;9001;9002;9003;9004;9005;9006;9007;9008;9009;9010;9011;9012;9013;9014;9015;9016;9017;9018;9019;9020;9021;38027;38028;38029;39314;39315;39316;39317;39318;39319;39320;39321;39322;39323;39324;39325;45893;45894;45895;45896;45897;45898;45899;45900;4…	12191;12192;12193;12194;12195;12196;12197;12198;12199;12200;12201;12202;12203;12204;12205;12206;12207;12208;12209;12210;12211;12212;12213;12214;12215;12890;12891;12892;12893;12894;12895;12896;12897;12898;12899;12900;12901;12902;12903;12904;12905;12906;12907;12908;12909;12910;12911;12912;12913;12914;12915;12916;12917;12918;12919;12920;12921;12922;12923;12924;12925;12926;12927;12928;12929;12930;129…	12203;12937;52886;54620;62960	212	223
Guanine nucleotide-binding protein subunit beta-4;Guanine nucleotide-binding protein G(I)/G(S)/G(T) subunit beta-2	GNB2;GNB4	>tr|C9JIS1|C9JIS1_HUMAN Guanine nucleotide-binding protein G(I)/G(S)/G(T) subunit beta-2 (Fragment) OS=Homo sapiens GN=GNB2 PE=1 SV=1;>tr|C9JZN1|C9JZN1_HUMAN Guanine nucleotide-binding protein G(I)/G(S)/G(T) subunit beta-2 (Fragment) OS=Homo sapiens GN=GNB	50370		6470.8	10553	6981.9	8282	10884	7197.7		57617	53596	48718	65913	70312	56570		503700	64708	105530	69819	82820	108840	71977		6	9	5	8	9	8	45				243	4686;4822;6935;7201	True;True;True;True	4820;4957;7188;7464	28298;28299;28300;28301;28302;28303;28304;28305;29144;29145;29146;29147;29148;29149;41351;41352;42948;42949;42950;42951;42952;42953	39345;39346;39347;39348;39349;39350;39351;39352;39353;39354;39355;39356;39357;39358;39359;40567;40568;40569;40570;40571;40572;40573;40574;40575;40576;40577;40578;40579;40580;40581;40582;56935;58986;58987;58988;58989;58990;58991;58992;58993;58994;58995;58996;58997;58998	39358;40579;56935;58987
Costars family protein ABRACL	ABRACL	>sp|Q9P1F3|ABRAL_HUMAN Costars family protein ABRACL OS=Homo sapiens GN=ABRACL PE=1 SV=1;>tr|Q5SZC9|Q5SZC9_HUMAN Costars family protein ABRACL OS=Homo sapiens GN=ABRACL PE=1 SV=1	50335		4071.8	9033.1	9172.2	10925	10850	6283.2		10253	10338	12127	23468	21550	15746		151010	12216	27099	27516	32774	32550	18850		3	4	3	2	1	4	17				1813	5569;6056	True;True	5727;6261;6262	33323;33324;33325;33326;33327;33328;36315;36316;36317;36318;36319;36320;36321;36322;36323;36324;36325;36326;36327;36328	46197;46198;46199;46200;46201;50334;50335;50336;50337;50338;50339;50340;50341;50342;50343;50344;50345;50346	46200;50340	365	1
Fatty acid-binding protein, brain	FABP7	>sp|O15540|FABP7_HUMAN Fatty acid-binding protein, brain OS=Homo sapiens GN=FABP7 PE=1 SV=3;>sp|O15540-2|FABP7_HUMAN Isoform 2 of Fatty acid-binding protein, brain OS=Homo sapiens GN=FABP7	50132		5177.7	13495	9244.9	6288.9	8590.4	7335.8		38616	48609	46062	45182	50963	42164		401060	41421	107960	73959	50311	68723	58687		11	15	14	9	11	16	76				705	383;5373;6127;6474;6960	True;True;True;True;True	395;5524;5525;6351;6713;7213	2840;2841;2842;2843;2844;32108;32109;32110;32111;32112;32113;32114;36922;36923;38896;38897;38898;38899;41480;41481;41482;41483;41484;41485;41486;41487;41488;41489;41490;41491;41492;41493	3967;3968;3969;3970;3971;3972;3973;3974;3975;44532;44533;44534;44535;44536;44537;44538;44539;44540;44541;44542;44543;44544;44545;44546;44547;44548;44549;44550;44551;44552;51381;51382;54115;54116;54117;54118;57090;57091;57092;57093;57094;57095;57096;57097;57098;57099;57100;57101;57102;57103;57104;57105;57106;57107;57108;57109;57110;57111;57112;57113;57114;57115;57116;57117;57118;57119;57120;57121;…	3969;44551;51382;54115;57095	82	21
Nucleoside diphosphate kinase;Nucleoside diphosphate kinase B	NME1-NME2;NME2;NME1	>tr|Q32Q12|Q32Q12_HUMAN Nucleoside diphosphate kinase OS=Homo sapiens GN=NME1-NME2 PE=2 SV=1;>sp|P22392-2|NDKB_HUMAN Isoform 3 of Nucleoside diphosphate kinase B OS=Homo sapiens GN=NME2;>tr|J3KPD9|J3KPD9_HUMAN Nucleoside diphosphate kinase B OS=Homo sapien	50078		5111.6	15404	7640.4	5636.1	9641.8	6644		92199	114220	95702	97315	100340	99742		951480	97120	292670	145170	107090	183190	126240		19	18	26	28	18	23	132				1010	1330;1331;1977;2597;3151;7850;8826;9423;9426	True;True;True;True;True;True;True;True;True	1372;1373;2030;2671;3237;8139;9146;9754;9757	8863;8864;8865;8866;8867;8868;8869;8870;8871;8872;8873;8874;8875;8876;8877;8878;12256;12257;12258;12259;12260;12261;12262;12263;12264;12265;12266;12267;12268;12269;12270;12271;12272;12273;12274;12275;15635;15636;15637;15638;15639;15640;19028;19029;19030;19031;19032;46626;46627;46628;46629;46630;46631;46632;46633;46634;46635;46636;46637;46638;46639;46640;46641;46642;46643;46644;46645;46646;52873;5…	12758;12759;12760;12761;12762;12763;12764;12765;12766;12767;12768;12769;12770;16972;16973;16974;16975;16976;16977;16978;16979;16980;16981;16982;16983;16984;16985;16986;16987;16988;16989;16990;16991;16992;16993;16994;16995;21373;21374;21375;21376;21377;21378;21379;26334;26335;26336;26337;26338;26339;26340;26341;26342;26343;26344;26345;26346;64037;64038;64039;64040;64041;64042;64043;64044;64045;640…	12761;12769;16974;21373;26336;64047;72784;76961;76968
Ras-related protein Rab-14	RAB14	>sp|P61106|RAB14_HUMAN Ras-related protein Rab-14 OS=Homo sapiens GN=RAB14 PE=1 SV=4;>tr|X6RFL8|X6RFL8_HUMAN Ras-related protein Rab-14 (Fragment) OS=Homo sapiens GN=RAB14 PE=1 SV=1	49223		5875.5	8069.1	8057.4	8348.1	11677	7196		92386	66615	74697	101040	91329	75513		787560	94009	129110	128920	133570	186830	115140		17	10	11	16	13	13	80				1258	2798;5128;5649;5650;6367;7639;7884;9376	True;True;True;True;True;True;True;True	2878;5273;5807;5808;6603;7916;8173;9707	16856;16857;16858;30787;30788;30789;30790;30791;30792;30793;30794;30795;30796;30797;30798;30799;30800;30801;30802;30803;30804;30805;30806;30807;33738;33739;33740;33741;33742;33743;38258;38259;38260;38261;38262;38263;38264;38265;38266;45416;45417;45418;45419;45420;46875;46876;46877;46878;46879;46880;46881;55935;55936;55937;55938	23127;23128;23129;42677;42678;42679;42680;42681;42682;42683;42684;42685;42686;42687;42688;42689;42690;42691;42692;42693;42694;42695;42696;42697;42698;42699;42700;42701;42702;42703;42704;42705;42706;42707;42708;42709;42710;42711;42712;42713;42714;42715;42716;42717;42718;42719;42720;46836;46837;46838;46839;46840;46841;46842;46843;53169;53170;53171;53172;53173;53174;53175;53176;53177;53178;62341;623…	23127;42678;46836;46838;53172;62341;64426;76510
Calnexin	CANX	>sp|P27824|CALX_HUMAN Calnexin OS=Homo sapiens GN=CANX PE=1 SV=2;>sp|P27824-2|CALX_HUMAN Isoform 2 of Calnexin OS=Homo sapiens GN=CANX;>sp|P27824-3|CALX_HUMAN Isoform 3 of Calnexin OS=Homo sapiens GN=CANX	49097		4579.4	12133	9165.3	8347	8106.5	6765.6		148990	184440	179730	179360	166080	165120		1571100	146540	388260	293290	267100	259410	216500		28	48	37	32	51	32	228				1051	143;549;3314;4959;4997;5045;5439;5764;6652;7917;8108;8135;9162;9163	True;True;True;True;True;True;True;True;True;True;True;True;True;True	150;572;3409;5102;5140;5188;5594;5926;6897;8208;8209;8405;8432;9489;9490;9491	961;3997;3998;3999;4000;4001;4002;4003;4004;4005;4006;4007;4008;4009;20005;20006;20007;20008;20009;20010;29914;30101;30102;30103;30104;30105;30106;30107;30108;30109;30110;30111;30344;30345;30346;30347;30348;30349;30350;30351;32522;32523;32524;32525;34516;34517;34518;34519;34520;34521;34522;34523;34524;34525;34526;34527;34528;34529;34530;34531;34532;34533;34534;39900;39901;39902;39903;39904;47054;…	1491;6206;6207;6208;6209;6210;6211;6212;6213;6214;6215;6216;6217;6218;6219;6220;6221;6222;6223;6224;6225;27641;27642;27643;27644;27645;27646;27647;27648;27649;27650;27651;27652;27653;27654;27655;27656;27657;27658;27659;27660;27661;27662;27663;27664;27665;41592;41824;41825;41826;41827;41828;41829;41830;41831;41832;41833;41834;41835;41836;41837;41838;41839;41840;41841;41842;41843;41844;41845;42120;…	1491;6213;27646;41592;41840;42129;45030;48015;55198;64630;66100;66393;75155;75163	214;215	266;387
Heterogeneous nuclear ribonucleoprotein A3	HNRNPA3	>sp|P51991|ROA3_HUMAN Heterogeneous nuclear ribonucleoprotein A3 OS=Homo sapiens GN=HNRNPA3 PE=1 SV=2;>sp|P51991-2|ROA3_HUMAN Isoform 2 of Heterogeneous nuclear ribonucleoprotein A3 OS=Homo sapiens GN=HNRNPA3	49008		4772.1	12423	7235.9	6867.3	10297	7412.5		85883	109590	93472	109870	109920	107240		931150	90671	236030	137480	130480	195650	140840		16	28	30	17	29	36	156				1210	1613;1615;2935;4111;4198;4245;5922;7023;7026;7571	True;True;True;True;True;False;True;True;True;True	1660;1662;3017;4228;4229;4317;4364;6104;6105;7278;7281;7848	10405;10406;10407;10408;10409;10412;10413;10414;17642;17643;17644;17645;17646;17647;17648;17649;17650;17651;17652;17653;17654;17655;17656;17657;24668;24669;24670;24671;24672;24673;24674;24675;24676;24677;25107;25108;25109;25110;25111;25112;25113;25114;25115;25116;25117;25118;25119;25357;25358;25359;25360;25361;25362;25363;25364;25365;25366;25367;25368;25369;25370;25371;35530;35531;35532;35533;355…	14668;14669;14670;14671;14672;14673;14676;14677;24204;24205;24206;24207;24208;24209;24210;24211;24212;24213;24214;24215;24216;24217;24218;24219;24220;24221;24222;24223;24224;24225;24226;24227;24228;24229;24230;24231;24232;33875;33876;33877;33878;33879;33880;33881;33882;33883;33884;33885;33886;33887;33888;33889;33890;33891;33892;33893;33894;33895;33896;33897;33898;33899;33900;34438;34439;34440;344…	14673;14676;24222;33879;34444;34800;49346;57454;57472;61773	252;253	1;158
KH domain-containing, RNA-binding, signal transduction-associated protein 1	KHDRBS1	>sp|Q07666-3|KHDR1_HUMAN Isoform 3 of KH domain-containing, RNA-binding, signal transduction-associated protein 1 OS=Homo sapiens GN=KHDRBS1;>sp|Q07666|KHDR1_HUMAN KH domain-containing, RNA-binding, signal transduction-associated protein 1 OS=Homo sapiens	48029		5301.4	10795	7078.9	10013	6476.2	8365.5		48737	43609	40276	64746	51534	55669		432260	47712	97151	63710	90115	58286	75290		8	14	6	8	9	8	53				1373	623;841;1342;5672;9387	True;True;True;True;True	648;870;1385;5831;9718	4469;4470;4471;4472;4473;4474;4475;4476;4477;4478;4479;4480;4481;6057;6058;6059;6060;6061;6062;6063;6064;6065;8923;8924;8925;8926;8927;8928;33933;33934;33935;33936;33937;33938;33939;33940;33941;55982;55983;55984;55985;55986	6778;6779;6780;6781;6782;6783;6784;6785;6786;6787;6788;6789;6790;6791;6792;9141;9142;9143;9144;9145;9146;9147;9148;12808;12809;12810;12811;12812;12813;12814;12815;12816;12817;47141;47142;47143;47144;47145;47146;47147;47148;47149;47150;47151;47152;47153;47154;76566;76567;76568;76569;76570;76571;76572	6786;9144;12813;47149;76572
Histone H1.4	HIST1H1E	>sp|P10412|H14_HUMAN Histone H1.4 OS=Homo sapiens GN=HIST1H1E PE=1 SV=2	47770		10901	150.02	105.66	13318	11783	11512		95344	0	0	89445	0	90875		429930	98106	1350.2	950.96	119860	106050	103610		2	1	2	4	4	5	18				900	312;608;5670;7221;7306	False;False;False;True;False	324;632;5829;7485;7486;7575	2466;2467;2468;2469;2470;2471;4356;4357;4358;4359;4360;33903;33904;33905;33906;33907;33908;33909;33910;33911;33912;43066;43067;43068;43069;43070;43071;43072;43073;43074;43075;43076;43538;43539;43540;43541;43542;43543	3399;3400;3401;3402;3403;3404;3405;3406;3407;3408;3409;3410;3411;3412;3413;3414;3415;3416;3417;3418;3419;3420;3421;3422;3423;3424;3425;3426;3427;3428;6608;6609;6610;6611;6612;6613;6614;6615;6616;6617;6618;6619;6620;6621;6622;6623;6624;47051;47052;47053;47054;47055;47056;47057;47058;47059;47060;47061;47062;47063;47064;47065;47066;47067;47068;47069;47070;47071;59146;59147;59148;59149;59150;59151;59…	3426;6618;47056;59152;59845
GTP-binding nuclear protein Ran	RAN	>tr|B5MDF5|B5MDF5_HUMAN GTP-binding nuclear protein Ran OS=Homo sapiens GN=RAN PE=4 SV=1;>sp|P62826|RAN_HUMAN GTP-binding nuclear protein Ran OS=Homo sapiens GN=RAN PE=1 SV=3;>tr|F5H018|F5H018_HUMAN GTP-binding nuclear protein Ran (Fragment) OS=Homo sapien	47119		5170.6	8954.9	7555.5	7907.9	10460	7069.7		50599	42618	42560	64755	62035	57312		471190	51706	89549	75555	79079	104600	70697		6	11	9	9	11	9	55				202	67;2620;6355;6587;7040;7496;9518	True;True;True;True;True;True;True	70;2694;6591;6829;7295;7772;9851	434;435;436;437;438;439;440;15730;15731;15732;15733;15734;15735;38201;38202;38203;38204;38205;38206;39569;39570;39571;39572;39573;39574;39575;39576;41899;41900;41901;44525;44526;44527;44528;44529;56709;56710	739;740;741;742;743;744;745;746;747;748;749;750;751;21469;21470;21471;21472;21473;21474;21475;21476;21477;53092;53093;53094;53095;53096;53097;53098;53099;53100;53101;54858;54859;54860;54861;54862;54863;54864;54865;54866;54867;57528;57529;61050;61051;61052;61053;61054;61055;61056;61057;61058;61059;77687	746;21472;53097;54865;57528;61053;77687
ATP synthase subunit gamma, mitochondrial	ATP5C1	>sp|P36542|ATPG_HUMAN ATP synthase subunit gamma, mitochondrial OS=Homo sapiens GN=ATP5C1 PE=1 SV=1;>sp|P36542-2|ATPG_HUMAN Isoform Heart of ATP synthase subunit gamma, mitochondrial OS=Homo sapiens GN=ATP5C1	47009		5327.2	10336	8278.5	6737.1	8204.1	8126.8		61420	59933	68524	71216	70677	69346		611120	69254	134360	107620	87582	106650	105650		9	12	12	9	9	14	65				1113	1902;2241;3535;5364;5621;5793;7922	True;True;True;True;True;True;True	1953;2301;3635;5515;5779;5956;8214	11860;11861;11862;11863;11864;11865;11866;11867;11868;11869;11870;11871;11872;11873;11874;11875;11876;11877;13683;13684;13685;13686;13687;13688;21290;21291;21292;21293;21294;21295;21296;21297;21298;21299;32057;32058;32059;32060;32061;32062;33590;33591;33592;33593;33594;34712;34713;34714;34715;34716;34717;34718;34719;34720;34721;47090;47091;47092;47093;47094;47095;47096;47097	16434;16435;16436;16437;16438;16439;16440;16441;16442;16443;16444;16445;16446;16447;16448;16449;16450;16451;16452;16453;16454;16455;16456;16457;16458;16459;16460;16461;18877;18878;29322;29323;29324;29325;29326;44450;44451;44452;44453;44454;44455;44456;44457;44458;44459;44460;46653;46654;46655;46656;46657;46658;46659;46660;46661;46662;48200;48201;48202;48203;48204;48205;48206;48207;64686;64687;646…	16460;18877;29326;44451;46658;48203;64688
Heterogeneous nuclear ribonucleoprotein H;Heterogeneous nuclear ribonucleoprotein H, N-terminally processed	HNRNPH1	>tr|G8JLB6|G8JLB6_HUMAN Heterogeneous nuclear ribonucleoprotein H OS=Homo sapiens GN=HNRNPH1 PE=1 SV=1;>sp|P31943|HNRH1_HUMAN Heterogeneous nuclear ribonucleoprotein H OS=Homo sapiens GN=HNRNPH1 PE=1 SV=4;>tr|E9PCY7|E9PCY7_HUMAN Heterogeneous nuclear ribon	46952		5539.3	9112.3	7801.4	8109.3	9023.7	7365.5		80576	86174	94327	119980	103840	112950		892080	105250	173130	148230	154080	171450	139950		20	49	37	29	38	39	212				495	650;1766;3634;5996;6041;6639;7491;7604;8620;8980;9520	True;True;True;True;True;True;True;True;True;True;True	675;1815;3738;6189;6190;6243;6244;6883;7767;7881;8932;9304;9305;9853	4651;4652;4653;4654;4655;4656;4657;4658;4659;4660;4661;4662;4663;4664;4665;11150;11151;11152;21992;21993;21994;21995;21996;21997;21998;21999;22000;22001;22002;22003;22004;22005;22006;22007;22008;22009;22010;22011;22012;35948;35949;35950;35951;35952;35953;35954;35955;35956;35957;35958;35959;35960;36246;36247;36248;36249;36250;36251;36252;36253;36254;36255;36256;36257;39828;39829;39830;39831;39832;…	7023;7024;7025;7026;7027;7028;7029;7030;7031;7032;7033;7034;7035;7036;7037;7038;7039;7040;7041;7042;7043;7044;7045;7046;7047;7048;7049;7050;7051;7052;7053;7054;7055;7056;7057;7058;7059;7060;7061;7062;7063;7064;7065;7066;7067;7068;7069;7070;7071;7072;7073;7074;7075;7076;7077;7078;7079;7080;7081;7082;7083;7084;7085;7086;7087;7088;7089;7090;7091;7092;7093;7094;7095;7096;7097;15603;15604;15605;30415;…	7076;15603;30418;49909;50264;55147;61018;62122;71184;73878;77693	56;57;58	1;2;345
60S ribosomal protein L27	RPL27	>sp|P61353|RL27_HUMAN 60S ribosomal protein L27 OS=Homo sapiens GN=RPL27 PE=1 SV=2;>tr|K7ELC7|K7ELC7_HUMAN 60S ribosomal protein L27 (Fragment) OS=Homo sapiens GN=RPL27 PE=1 SV=1;>tr|K7EQQ9|K7EQQ9_HUMAN 60S ribosomal protein L27 OS=Homo sapiens GN=RPL27 PE	46372		4345.4	13879	8562.1	5170.7	9134.1	5280.8		29052	34771	27644	28492	31138	28848		278230	26073	83275	51373	31024	54804	31685		4	9	7	9	10	3	42				1266	6260;9039;9092;9498	True;True;True;True	6492;9365;9418;9831	37600;37601;37602;37603;37604;37605;37606;37607;37608;37609;37610;54108;54109;54110;54111;54428;54429;54430;54431;54432;54433;54434;54435;54436;54437;56624;56625;56626;56627;56628;56629	52263;52264;52265;52266;52267;52268;52269;52270;52271;52272;52273;52274;52275;74385;74386;74387;74388;74734;74735;74736;74737;74738;74739;74740;74741;74742;74743;77588;77589;77590;77591;77592;77593;77594;77595;77596;77597;77598;77599;77600;77601;77602	52273;74387;74741;77597
Reticulon-3	RTN3	>sp|O95197-3|RTN3_HUMAN Isoform 3 of Reticulon-3 OS=Homo sapiens GN=RTN3;>sp|O95197-4|RTN3_HUMAN Isoform 4 of Reticulon-3 OS=Homo sapiens GN=RTN3;>sp|O95197-7|RTN3_HUMAN Isoform 7 of Reticulon-3 OS=Homo sapiens GN=RTN3;>sp|O95197-2|RTN3_HUMAN Isoform 2 of	46160		5489.3	16590	8302.5	862.59	9064.9	5850.5		32298	48421	33005	0	33745	27439		276960	32936	99541	49815	5175.6	54390	35103		4	3	1	1	3	4	16				795	8139	TRUE	8436	48355;48356;48357;48358;48359;48360;48361;48362;48363;48364;48365	66403;66404;66405;66406;66407;66408;66409;66410;66411;66412;66413;66414;66415;66416;66417;66418;66419	66408
Gamma-enolase;Enolase	ENO2	>sp|P09104|ENOG_HUMAN Gamma-enolase OS=Homo sapiens GN=ENO2 PE=1 SV=3;>sp|P09104-2|ENOG_HUMAN Isoform 2 of Gamma-enolase OS=Homo sapiens GN=ENO2;>tr|F5H0C8|F5H0C8_HUMAN Enolase OS=Homo sapiens GN=ENO2 PE=1 SV=1	45575		5161.6	10689	6754.7	7096.7	9390	6483.7		110540	83335	90286	109140	102240	95977		911510	103230	213780	135090	141930	187800	129670		33	30	50	25	37	35	210				887	84;693;824;1494;2699;3195;3755;3910;4007;4268;5488;9404	False;True;True;True;True;True;True;True;True;True;True;True	88;718;852;1539;2778;3287;3862;3863;4021;4022;4121;4388;5644;5645;9735	609;610;611;612;613;614;615;616;617;618;619;620;621;622;623;624;625;4846;4847;4848;4849;4850;4851;4852;4853;4854;4855;4856;4857;4858;4859;5934;5935;5936;5937;5938;5939;9727;9728;9729;9730;9731;9732;9733;9734;9735;9736;9737;9738;9739;9740;9741;9742;9743;9744;9745;9746;9747;9748;9749;9750;9751;9752;9753;9754;9755;9756;9757;9758;9759;9760;9761;9762;9763;16211;16212;16213;16214;16215;16216;16217;1621…	1046;1047;1048;1049;1050;1051;1052;1053;1054;1055;1056;1057;1058;1059;1060;1061;1062;1063;1064;1065;1066;1067;1068;1069;1070;1071;1072;1073;1074;1075;1076;1077;1078;1079;1080;1081;1082;1083;1084;1085;1086;1087;1088;1089;1090;1091;1092;1093;1094;1095;1096;1097;1098;1099;1100;7311;7312;7313;7314;7315;7316;7317;7318;7319;7320;7321;7322;7323;7324;7325;7326;7327;7328;7329;7330;7331;7332;8956;8957;8958…	1097;7323;8964;13852;22133;26771;31291;32667;33222;35124;45496;76670	143;144;145;146	94;165;169;244
40S ribosomal protein S8	RPS8	>tr|Q5JR95|Q5JR95_HUMAN 40S ribosomal protein S8 OS=Homo sapiens GN=RPS8 PE=1 SV=1;>sp|P62241|RS8_HUMAN 40S ribosomal protein S8 OS=Homo sapiens GN=RPS8 PE=1 SV=2	45239		5925.7	11242	6236.8	7123.9	7092.1	7618.4		40306	34262	38292	48376	42270	43910		361910	47406	89935	49894	56991	56737	60947		3	8	6	5	7	6	35				1280	1848;4519;5284;5375;6982	True;True;True;True;True	1898;4648;5435;5527;7235	11579;11580;11581;11582;27225;27226;27227;27228;27229;27230;27231;31625;31626;31627;31628;31629;32119;32120;32121;32122;32123;32124;41608;41609;41610;41611;41612;41613;41614;41615;41616;41617;41618	16111;16112;16113;16114;16115;16116;16117;16118;16119;16120;37895;37896;37897;37898;37899;43725;43726;43727;43728;43729;43730;43731;43732;44557;44558;44559;44560;57240;57241;57242;57243;57244;57245;57246;57247;57248;57249;57250	16113;37895;43725;44557;57243
60S ribosomal protein L22	RPL22	>tr|K7ERI7|K7ERI7_HUMAN 60S ribosomal protein L22 OS=Homo sapiens GN=RPL22 PE=4 SV=1;>sp|P35268|RL22_HUMAN 60S ribosomal protein L22 OS=Homo sapiens GN=RPL22 PE=1 SV=2;>tr|K7EJT5|K7EJT5_HUMAN 60S ribosomal protein L22 (Fragment) OS=Homo sapiens GN=RPL22 PE	45141		6119.5	9235.8	7395.6	8563.6	7146.2	6680.6		25219	17929	20739	23554	19268	21521		180570	24478	36943	29582	34255	28585	26722		4	4	1	3	1	2	15				626	271;5412;9289	True;True;True	282;5566;9618	2252;2253;2254;2255;2256;2257;32359;32360;32361;32362;32363;32364;32365;55473;55474	3171;3172;3173;3174;3175;3176;3177;3178;44833;44834;44835;44836;44837;75914;75915	3175;44835;75915
Drebrin	DBN1	>sp|Q16643|DREB_HUMAN Drebrin OS=Homo sapiens GN=DBN1 PE=1 SV=4;>sp|Q16643-3|DREB_HUMAN Isoform 3 of Drebrin OS=Homo sapiens GN=DBN1;>tr|D6R9W4|D6R9W4_HUMAN Drebrin (Fragment) OS=Homo sapiens GN=DBN1 PE=1 SV=1;>sp|Q16643-2|DREB_HUMAN Isoform 2 of Drebrin O	45034		5401.9	11284	6987.6	7133.1	8087.7	6140.3		139270	131080	130350	157060	140480	126960		1215900	145850	304660	188660	192590	218370	165790		34	34	40	61	37	37	243				1503	10;292;1671;2110;3677;4060;4844;5181;5815;7218;7519;8332;9525	True;True;True;True;True;True;True;True;True;True;True;True;True	10;303;1718;2166;3782;4175;4979;5328;5979;7481;7796;8635;9858	44;45;46;47;48;49;50;2366;2367;2368;10651;10652;10653;10654;10655;10656;10657;10658;10659;10660;10661;10662;10663;10664;10665;10666;12980;12981;12982;12983;12984;12985;12986;12987;12988;12989;12990;12991;12992;12993;22239;22240;22241;22242;22243;22244;22245;22246;22247;22248;22249;22250;22251;22252;22253;22254;24397;24398;24399;24400;24401;24402;24403;24404;24405;24406;24407;24408;24409;24410;244…	56;57;58;3318;3319;14941;14942;14943;14944;14945;14946;14947;14948;14949;14950;14951;14952;14953;14954;14955;14956;14957;14958;14959;14960;14961;14962;14963;14964;14965;14966;14967;14968;14969;14970;14971;17866;17867;17868;17869;17870;17871;17872;17873;17874;30721;30722;30723;30724;30725;30726;30727;30728;30729;30730;30731;30732;30733;30734;30735;30736;30737;30738;30739;30740;30741;30742;30743;30…	58;3319;14965;17867;30726;33531;40748;43027;48394;59083;61157;68434;77710
Actin-related protein 2/3 complex subunit 4	ARPC4-TTLL3;ARPC4	>tr|F8WCF6|F8WCF6_HUMAN Protein ARPC4-TTLL3 OS=Homo sapiens GN=ARPC4-TTLL3 PE=4 SV=1;>sp|P59998|ARPC4_HUMAN Actin-related protein 2/3 complex subunit 4 OS=Homo sapiens GN=ARPC4 PE=1 SV=3;>sp|P59998-3|ARPC4_HUMAN Isoform 3 of Actin-related protein 2/3 compl	44924		3905.6	9441.4	8226.7	6706.3	9545.4	7099.1		45596	42758	51238	53962	56378	50462		449240	39056	94414	82267	67063	95454	70991		11	12	12	10	13	7	65				465	173;1915;5421;5442;5443;7066;7757;8716	True;True;True;True;True;True;True;True	181;1966;5575;5597;5598;5599;7321;8041;9031	1103;1104;1105;1106;1107;1108;11917;11918;11919;11920;11921;11922;11923;32412;32413;32414;32415;32416;32417;32533;32534;32535;32536;32537;32538;32539;32540;32541;32542;32543;32544;32545;32546;32547;32548;32549;32550;32551;42145;46156;46157;46158;46159;46160;52225;52226;52227;52228;52229;52230;52231;52232;52233	1665;1666;1667;1668;1669;1670;1671;1672;1673;1674;1675;1676;1677;1678;1679;16493;16494;16495;16496;16497;16498;16499;16500;16501;16502;16503;16504;16505;16506;44894;44895;44896;44897;44898;44899;44900;44901;44902;44903;44904;45038;45039;45040;45041;45042;45043;45044;45045;45046;45047;45048;45049;45050;45051;57930;63480;63481;71948;71949;71950;71951;71952;71953;71954;71955;71956;71957	1669;16500;44896;45038;45046;57930;63481;71957	55	149
THO complex subunit 4	ALYREF	>tr|E9PB61|E9PB61_HUMAN THO complex subunit 4 OS=Homo sapiens GN=ALYREF PE=1 SV=1;>sp|Q86V81|THOC4_HUMAN THO complex subunit 4 OS=Homo sapiens GN=ALYREF PE=1 SV=3	44773		3365.3	18140	5682	5596.3	7530.9	4457.6		61859	71570	64911	68514	61604	65107		626820	47114	253970	79548	78349	105430	62407		9	10	8	11	16	13	67				352	4823;5876;6624;6908;7369;9176	True;True;True;True;True;True	4958;6051;6868;7161;7638;9504	29150;29151;29152;29153;29154;29155;29156;29157;29158;35291;35292;35293;35294;35295;35296;35297;35298;35299;39747;39748;41221;41222;41223;41224;41225;41226;41227;41228;41229;41230;41231;41232;41233;41234;43842;43843;43844;43845;43846;43847;43848;43849;43850;54885;54886;54887;54888;54889;54890;54891;54892;54893;54894;54895;54896;54897;54898	40583;40584;40585;40586;40587;40588;40589;40590;40591;40592;40593;49074;49075;49076;49077;49078;49079;49080;49081;49082;49083;49084;49085;49086;49087;49088;49089;55051;55052;56789;56790;56791;56792;56793;56794;56795;56796;56797;56798;56799;56800;60230;60231;60232;60233;60234;60235;60236;60237;60238;60239;60240;60241;60242;75261;75262;75263;75264;75265;75266;75267;75268;75269;75270;75271;75272;752…	40586;49079;55052;56792;60237;75267
Keratin, type I cytoskeletal 10	KRT10	>P13645 SWISS-PROT:P13645 Tax_Id=9606 Gene_Symbol=KRT10 Keratin, type I cytoskeletal 10;>sp|P13645|K1C10_HUMAN Keratin, type I cytoskeletal 10 OS=Homo sapiens GN=KRT10 PE=1 SV=6	44400		4859.6	8026.3	5476.5	7691.1	10989	7357.7		97757	93877	100090	127720	133970	126730		1154400	126350	208680	142390	199970	285700	191300		27	42	29	39	57	34	228			+	271	108;344;789;1988;3273;4078;6441;6524;6528;6924;6929;7553;8651;9265	True;True;True;True;True;True;True;True;True;True;True;True;True;True	112;113;356;816;2042;3367;4194;6679;6765;6769;6770;7177;7182;7830;8964;9594	748;749;750;751;752;753;754;755;756;757;758;759;760;761;762;763;764;2620;2621;2622;2623;2624;2625;5479;5480;5481;5482;5483;5484;12339;12340;12341;12342;12343;12344;12345;12346;12347;12348;12349;12350;12351;12352;12353;12354;12355;12356;12357;12358;12359;19752;19753;19754;19755;19756;19757;19758;19759;19760;19761;19762;19763;19764;19765;19766;19767;19768;19769;24489;24490;38673;38674;38675;38676;3…	1219;1220;1221;1222;1223;1224;1225;1226;1227;1228;1229;1230;1231;1232;1233;1234;1235;1236;1237;1238;1239;3666;3667;3668;3669;3670;3671;3672;3673;3674;3675;3676;3677;3678;8206;8207;8208;8209;8210;8211;8212;8213;8214;8215;17089;17090;17091;17092;17093;17094;17095;17096;17097;17098;17099;17100;17101;17102;17103;17104;17105;17106;17107;17108;17109;17110;17111;17112;17113;17114;17115;17116;17117;17118…	1226;3677;8215;17115;27301;33648;53732;54521;54607;56854;56890;61629;71418;75778	34;35	271;306
Prohibitin	PHB	>sp|P35232|PHB_HUMAN Prohibitin OS=Homo sapiens GN=PHB PE=1 SV=1;>tr|C9JW96|C9JW96_HUMAN Prohibitin (Fragment) OS=Homo sapiens GN=PHB PE=1 SV=2;>tr|C9JZ20|C9JZ20_HUMAN Prohibitin (Fragment) OS=Homo sapiens GN=PHB PE=1 SV=1;>tr|E7ESE2|E7ESE2_HUMAN Prohibiti	44075		4688.2	11352	6551.2	6184	8385	6914.7		91405	90761	85314	91924	85236	93311		793360	84387	204340	117920	111310	150930	124460		12	17	12	22	16	11	90				1101	27;73;1161;2341;3973;4242;4583;5751;6369;8753	True;True;True;True;True;True;True;True;True;True	27;77;1197;2407;4087;4361;4712;5913;6605;9071	122;123;124;125;126;127;128;129;130;131;132;133;523;524;525;526;527;528;529;530;7757;7758;7759;7760;7761;14260;14261;14262;14263;14264;14265;24005;24006;24007;24008;24009;24010;25333;25334;25335;25336;25337;25338;27566;27567;27568;27569;27570;27571;34451;34452;34453;34454;34455;34456;38270;38271;38272;38273;38274;38275;38276;38277;38278;38279;52516;52517;52518;52519;52520;52521	241;242;243;244;245;246;247;248;249;250;251;252;253;254;255;256;257;258;259;260;261;908;909;910;911;912;913;914;915;916;917;918;919;920;921;922;923;11158;11159;11160;11161;11162;11163;11164;11165;11166;11167;19524;19525;19526;19527;19528;19529;19530;19531;19532;33050;33051;34772;34773;34774;34775;34776;34777;34778;34779;34780;38336;38337;38338;38339;38340;47903;47904;53182;53183;53184;53185;53186…	259;908;11167;19526;33050;34773;38338;47903;53183;72348
Protein disulfide-isomerase A3	PDIA3	>sp|P30101|PDIA3_HUMAN Protein disulfide-isomerase A3 OS=Homo sapiens GN=PDIA3 PE=1 SV=4	43735		5593.2	10900	7597	6682	6903.1	6059.2		158630	133420	136100	139600	130890	130300		1268300	162200	316110	220310	193780	200190	175720		33	46	45	47	51	33	255				1075	821;1112;1567;1969;2317;2555;2747;2976;3764;4934;5861;7213;7864;9055;9329	True;True;True;True;True;True;True;True;True;True;True;True;True;True;True	849;1147;1614;2022;2381;2626;2827;3059;3872;5077;6031;6032;7476;8153;9381;9659	5901;5902;5903;5904;5905;5906;5907;5908;5909;5910;5911;5912;5913;5914;5915;5916;7480;7481;7482;7483;7484;7485;7486;7487;7488;10159;10160;10161;10162;12228;12229;12230;12231;12232;12233;12234;12235;12236;12237;12238;12239;12240;14134;14135;14136;14137;14138;14139;14140;14141;14142;14143;14144;14145;14146;14147;14148;15383;15384;15385;15386;15387;15388;15389;15390;16495;16496;16497;16498;16499;1650…	8886;8887;8888;8889;8890;8891;8892;8893;8894;8895;8896;8897;8898;8899;8900;8901;8902;8903;8904;8905;8906;8907;8908;8909;8910;8911;8912;8913;8914;8915;8916;8917;8918;8919;8920;8921;8922;8923;8924;8925;8926;8927;8928;8929;8930;8931;8932;8933;8934;8935;8936;8937;10818;10819;10820;10821;10822;10823;10824;10825;10826;10827;10828;10829;10830;10831;10832;10833;10834;10835;14393;14394;14395;14396;14397;1…	8892;10818;14398;16945;19396;21032;22506;24702;31363;41451;48902;59049;64158;74476;76169	219	434
Ras-related protein Rab-2A;Ras-related protein Rab-2B	RAB2A;DKFZp313C1541;RAB2B	>sp|P61019|RAB2A_HUMAN Ras-related protein Rab-2A OS=Homo sapiens GN=RAB2A PE=1 SV=1;>tr|E9PKL7|E9PKL7_HUMAN Ras-related protein Rab-2A OS=Homo sapiens GN=RAB2A PE=1 SV=1;>sp|P61019-2|RAB2A_HUMAN Isoform 2 of Ras-related protein Rab-2A OS=Homo sapiens GN=R	43432		6235.3	6927.7	7155.5	7827.8	8870	6415.7		71063	62133	64195	80682	69464	63624		608050	87294	96988	100180	109590	124180	89819		17	11	20	21	22	14	105				1252	770;1374;1784;2652;2797;5129;7752;9377	True;True;True;True;True;True;True;True	797;1418;1833;2730;2877;5274;8036;9708	5373;5374;5375;5376;5377;5378;5379;9126;9127;9128;9129;9130;9131;9132;9133;9134;9135;9136;9137;9138;9139;9140;9141;9142;9143;9144;11260;11261;11262;11263;11264;11265;11266;11267;11268;11269;15978;15979;15980;15981;15982;16848;16849;16850;16851;16852;16853;16854;16855;30808;30809;30810;30811;30812;30813;30814;46118;46119;46120;46121;46122;46123;46124;46125;46126;46127;55939;55940;55941;55942;55943…	8080;8081;8082;8083;8084;8085;8086;8087;13086;13087;13088;13089;13090;13091;13092;13093;13094;13095;13096;13097;13098;13099;13100;13101;13102;13103;13104;13105;13106;13107;13108;13109;13110;13111;15734;15735;15736;15737;15738;21830;21831;21832;21833;21834;21835;21836;23110;23111;23112;23113;23114;23115;23116;23117;23118;23119;23120;23121;23122;23123;23124;23125;23126;42721;42722;42723;42724;42725…	8081;13099;15736;21830;23114;42725;63424;76511
Heterogeneous nuclear ribonucleoprotein R	HNRNPR	>sp|O43390|HNRPR_HUMAN Heterogeneous nuclear ribonucleoprotein R OS=Homo sapiens GN=HNRNPR PE=1 SV=1;>sp|O43390-3|HNRPR_HUMAN Isoform 3 of Heterogeneous nuclear ribonucleoprotein R OS=Homo sapiens GN=HNRNPR;>tr|B4DT28|B4DT28_HUMAN Heterogeneous nuclear rib	42749		3856.8	10549	7024.7	6988.3	7717.3	6613.5		139800	164040	161330	180300	165180	166440		1453500	131130	358660	238840	237600	262390	224860		23	36	26	32	33	33	183				715	273;1211;1463;1632;1710;1849;1850;2046;4253;4894;5832;6258;7596;7912;8974;9070;9305	True;True;True;True;True;True;True;True;True;True;True;True;True;True;True;True;True	284;1249;1508;1679;1757;1899;1900;2102;4373;5034;5996;6490;7873;8203;9298;9396;9635	2267;2268;2269;2270;2271;2272;8130;8131;8132;8133;8134;8135;8136;8137;8138;8139;8140;8141;8142;8143;9574;9575;9576;9577;9578;9579;9580;9581;9582;9583;9584;9585;10482;10483;10484;10485;10486;10487;10488;10489;10490;10491;10492;10493;10494;10845;10846;10847;10848;10849;10850;10851;10852;10853;10854;10855;10856;11583;11584;11585;11586;11587;11588;11589;11590;11591;11592;11593;11594;11595;11596;11597…	3189;3190;3191;3192;3193;3194;3195;3196;3197;3198;3199;3200;3201;3202;3203;3204;11740;11741;11742;11743;11744;11745;11746;11747;11748;11749;11750;11751;11752;11753;11754;11755;11756;11757;11758;11759;11760;11761;11762;11763;11764;11765;13662;13663;13664;13665;13666;13667;13668;13669;14772;14773;14774;14775;14776;14777;14778;14779;14780;14781;14782;15162;15163;15164;15165;15166;15167;15168;15169;1…	3203;11762;13667;14773;15174;16126;16132;17543;35012;41186;48534;52253;62021;64594;73857;74640;75989
Serine/threonine-protein phosphatase 2A 65 kDa regulatory subunit A alpha isoform	PPP2R1A	>sp|P30153|2AAA_HUMAN Serine/threonine-protein phosphatase 2A 65 kDa regulatory subunit A alpha isoform OS=Homo sapiens GN=PPP2R1A PE=1 SV=4;>tr|B3KQV6|B3KQV6_HUMAN Serine/threonine-protein phosphatase 2A 65 kDa regulatory subunit A alpha isoform OS=Homo s	42630		4820.4	9601.2	7553.6	6498.7	7612	6544		171200	137470	150730	160580	152450	164600		1364200	154250	307240	241720	207960	243580	209410		26	25	21	29	22	27	150				1076	4;440;1268;2265;3574;3718;3735;4374;5289;6860;7128;7204;7779;8640;9272	True;True;True;True;True;True;True;True;True;True;True;True;True;True;True	4;455;1308;2326;3677;3823;3841;4497;5440;7112;7386;7387;7467;8064;8953;9601	10;11;12;13;14;15;16;17;18;19;20;21;3225;3226;3227;3228;3229;3230;3231;3232;3233;3234;3235;3236;3237;3238;8509;8510;8511;8512;8513;8514;13813;13814;13815;13816;13817;13818;21509;21510;21511;21512;21513;21514;22449;22450;22451;22452;22453;22454;22567;22568;22569;22570;26280;26281;26282;26283;26284;26285;26286;26287;31649;31650;31651;31652;31653;31654;41010;41011;41012;41013;41014;41015;41016;41017…	9;10;11;12;13;14;15;16;17;18;19;20;21;22;23;24;25;26;27;28;4702;4703;4704;4705;4706;4707;4708;4709;4710;4711;4712;4713;4714;4715;4716;4717;4718;12265;12266;12267;12268;12269;12270;12271;19025;19026;19027;19028;19029;19030;29609;29610;29611;29612;29613;29614;29615;29616;30974;30975;30976;30977;30978;30979;30980;30981;30982;30983;30984;31146;31147;31148;31149;31150;36156;36157;36158;36159;36160;361…	21;4717;12271;19030;29616;30975;31147;36175;43773;56582;58369;59013;63660;71341;75812	220	350
X-ray repair cross-complementing protein 6	XRCC6	>sp|P12956|XRCC6_HUMAN X-ray repair cross-complementing protein 6 OS=Homo sapiens GN=XRCC6 PE=1 SV=2;>tr|B1AHC9|B1AHC9_HUMAN X-ray repair cross-complementing protein 6 OS=Homo sapiens GN=XRCC6 PE=4 SV=1;>sp|P12956-2|XRCC6_HUMAN Isoform 2 of X-ray repair cr	42033		4704.6	10750	6479.4	7078.3	7160.4	5860.3		154790	126330	140880	170370	152930	159030		1345100	150550	344010	207340	226510	229130	187530		37	43	23	52	35	41	231				930	1099;1126;1344;1376;2001;2344;2345;2719;4390;4538;4887;5175;5176;5781;6274;6346;6381;6728;7168;7805;7858	True;True;True;True;True;True;True;True;True;True;True;True;True;True;True;True;True;True;True;True;True	1134;1161;1387;1420;2055;2410;2411;2412;2798;2799;4513;4667;5025;5322;5323;5944;6506;6582;6617;6977;7431;8092;8147	7396;7397;7398;7399;7400;7401;7402;7403;7404;7405;7406;7563;7564;7565;7566;7567;7568;8932;8933;8934;8935;8936;8937;8938;8939;8940;8941;8942;8943;9151;9152;9153;9154;9155;9156;9157;9158;9159;9160;9161;12445;12446;12447;12448;12449;12450;12451;12452;12453;12454;12455;12456;12457;12458;14277;14278;14279;14280;14281;14282;14283;14284;14285;14286;14287;14288;16332;16333;16334;16335;16336;16337;16338;2…	10712;10713;10714;10715;10716;10717;10718;10719;10720;10721;10722;10723;10724;10725;10726;10727;10728;10729;10730;10919;10920;10921;10922;10923;10924;12821;12822;12823;12824;12825;12826;12827;12828;12829;12830;12831;12832;12833;12834;12835;12836;12837;12838;12839;12840;12841;13115;13116;13117;13118;13119;13120;13121;13122;13123;13124;13125;13126;13127;13128;13129;13130;17216;17217;17218;17219;172…	10720;10920;12821;13126;17232;19550;19555;22321;36358;38040;41132;42986;43007;48091;52467;53008;53220;55679;58673;63812;64126	174;175	348;580
6-phosphogluconate dehydrogenase, decarboxylating	PGD	>sp|P52209-2|6PGD_HUMAN Isoform 2 of 6-phosphogluconate dehydrogenase, decarboxylating OS=Homo sapiens GN=PGD;>sp|P52209|6PGD_HUMAN 6-phosphogluconate dehydrogenase, decarboxylating OS=Homo sapiens GN=PGD PE=1 SV=3	41834		5277.5	8086.3	6644.6	6648.7	8600.1	6577.1		112160	106750	112900	129700	118210	114520		1045900	131940	202160	166110	166220	215000	164430		20	26	57	19	46	26	194				1211	275;795;1414;1472;3097;3456;4839;5527;6412;6595;7245;7966;8397;9191;9322	True;True;True;True;True;True;True;True;True;True;True;True;True;True;True	286;822;1458;1517;3182;3554;3555;4974;5685;6650;6838;7512;8259;8703;9519;9652	2277;2278;2279;2280;2281;2282;2283;5510;5511;5512;5513;5514;5515;9311;9312;9313;9314;9315;9316;9317;9318;9319;9320;9321;9634;9635;9636;9637;9638;9639;9640;9641;9642;9643;9644;9645;9646;9647;9648;9649;9650;18670;18671;18672;18673;20818;20819;20820;20821;20822;20823;20824;20825;20826;29232;33104;33105;33106;33107;33108;33109;33110;33111;33112;33113;33114;33115;33116;33117;33118;33119;33120;33121;33…	3208;3209;3210;3211;3212;3213;3214;3215;8236;8237;8238;8239;8240;8241;8242;8243;13298;13299;13300;13301;13302;13303;13304;13305;13306;13307;13308;13735;13736;13737;13738;13739;13740;13741;13742;13743;13744;13745;25877;25878;25879;25880;25881;25882;25883;25884;25885;25886;25887;25888;25889;25890;25891;28710;28711;28712;28713;28714;28715;28716;28717;40691;45861;45862;45863;45864;45865;45866;45867;4…	3209;8239;13301;13739;25885;28714;40691;45868;53505;54905;59353;65023;69242;75375;76112	254	424
Heterogeneous nuclear ribonucleoprotein D-like	HNRNPDL	>sp|O14979-3|HNRDL_HUMAN Isoform 3 of Heterogeneous nuclear ribonucleoprotein D-like OS=Homo sapiens GN=HNRNPDL;>sp|O14979-2|HNRDL_HUMAN Isoform 2 of Heterogeneous nuclear ribonucleoprotein D-like OS=Homo sapiens GN=HNRNPDL;>tr|A0A087WUK2|A0A087WUK2_HUMAN	41616		4731.3	11235	6267.7	7140.6	7826.5	4415.1		70007	62120	59861	82592	79001	85296		665860	75701	179760	100280	114250	125220	70641		13	19	15	22	25	16	110				685	1184;2285;2953;5675;5825;5888;5935;8561	True;True;True;True;True;True;True;True	1221;2346;2347;3035;5834;5989;6066;6118;6119;8872	7908;7909;13905;13906;13907;13908;13909;13910;13911;13912;13913;13914;13915;13916;13917;13918;13919;13920;13921;13922;13923;13924;13925;17760;17761;17762;17763;17764;33947;33948;33949;33950;34892;34893;34894;34895;35356;35357;35358;35359;35360;35588;35589;35590;35591;35592;35593;35594;35595;51242;51243;51244;51245;51246;51247;51248;51249	11376;11377;11378;11379;19104;19105;19106;19107;19108;19109;19110;19111;19112;19113;19114;19115;19116;19117;19118;19119;19120;19121;19122;19123;19124;19125;19126;19127;19128;19129;19130;19131;19132;19133;19134;19135;19136;24394;24395;24396;24397;24398;24399;24400;24401;24402;24403;24404;24405;24406;24407;24408;24409;24410;24411;24412;24413;24414;24415;24416;47158;47159;47160;47161;48436;48437;484…	11379;19128;24404;47160;48438;49153;49419;70637	79;80	31;147
Splicing factor, proline- and glutamine-rich	SFPQ	>sp|P23246|SFPQ_HUMAN Splicing factor, proline- and glutamine-rich OS=Homo sapiens GN=SFPQ PE=1 SV=2;>sp|P23246-2|SFPQ_HUMAN Isoform Short of Splicing factor, proline- and glutamine-rich OS=Homo sapiens GN=SFPQ	41298		4136.2	10212	7289.3	6593.1	7112.9	5954.7		118040	170130	134500	148630	133260	137030		1238900	124090	306360	218680	197790	213390	178640		18	38	31	24	28	46	185				1012	754;2325;2463;4100;4250;5955;6064;6361;6589;6655;6787;7067;9301	True;True;True;True;True;True;True;True;True;True;True;True;True	781;2390;2532;4217;4369;6141;6271;6597;6831;6900;7039;7322;9631	5294;5295;5296;5297;14183;14184;14185;14186;14187;14188;14189;14931;14932;14933;14934;14935;14936;24605;24606;24607;24608;24609;24610;24611;24612;24613;24614;24615;25420;25421;25422;25423;25424;25425;25426;25427;25428;25429;25430;25431;25432;25433;25434;35692;35693;35694;35695;35696;35697;36383;36384;36385;36386;36387;36388;36389;36390;36391;36392;36393;36394;38233;38234;38235;38236;38237;38238;3…	8003;19441;19442;19443;19444;19445;19446;19447;19448;20497;20498;20499;20500;20501;20502;20503;33799;33800;33801;33802;33803;33804;33805;33806;33807;33808;33809;33810;33811;33812;33813;33814;34894;34895;34896;34897;34898;34899;34900;34901;34902;34903;34904;34905;34906;34907;34908;34909;34910;34911;34912;34913;34914;34915;34916;34917;34918;34919;34920;34921;34922;34923;34924;34925;34926;34927;3492…	8003;19443;20497;33804;34917;49560;50471;53150;54877;55207;56054;57931;75961
Fascin	FSCN1	>sp|Q16658|FSCN1_HUMAN Fascin OS=Homo sapiens GN=FSCN1 PE=1 SV=3	40801		5863	8319.1	7364.5	5246.5	8499.5	5508.5		148610	101120	138400	137140	148610	126900		1142400	164160	232940	206200	146900	237980	154240		17	22	23	17	26	21	126				1504	591;1432;2538;4710;5434;6244;6772;7591;9186;9346;9401;9540	True;True;True;True;True;True;True;True;True;True;True;True	615;1476;2609;4844;5589;6476;7023;7868;9514;9677;9732;9873	4277;4278;4279;4280;9407;9408;9409;9410;9411;9412;9413;9414;9415;9416;9417;9418;9419;9420;9421;15295;15296;15297;15298;15299;15300;15301;15302;15303;15304;15305;15306;15307;28457;28458;28459;28460;28461;32491;32492;32493;32494;32495;32496;32497;32498;32499;32500;32501;37541;37542;40521;40522;40523;40524;40525;45120;45121;45122;45123;45124;45125;45126;54951;55786;55787;55788;55789;55790;55791;5605…	6541;6542;6543;6544;6545;6546;6547;6548;13424;13425;13426;13427;13428;13429;13430;13431;13432;13433;13434;13435;13436;13437;13438;13439;13440;13441;13442;13443;13444;13445;13446;13447;13448;13449;13450;13451;13452;13453;13454;13455;13456;13457;13458;13459;20910;20911;20912;20913;20914;20915;20916;20917;20918;20919;20920;20921;20922;20923;20924;20925;39638;39639;39640;39641;39642;39643;39644;44986…	6542;13447;20915;39644;44986;52203;55953;61900;75334;76331;76655;77805
Fructose-bisphosphate aldolase A	ALDOA	>tr|J3KPS3|J3KPS3_HUMAN Fructose-bisphosphate aldolase OS=Homo sapiens GN=ALDOA PE=3 SV=1;>sp|P04075|ALDOA_HUMAN Fructose-bisphosphate aldolase A OS=Homo sapiens GN=ALDOA PE=1 SV=2;>tr|H3BQN4|H3BQN4_HUMAN Fructose-bisphosphate aldolase OS=Homo sapiens GN=A	40583		5183.4	11559	7231.3	4784.6	7242.1	4582.9		114690	104000	97998	80664	90431	82597		892820	114040	254290	159090	105260	159330	100820		23	30	30	15	20	15	133				582	95;2676;3088;4293;5156;6665;6834;8270;9512	True;True;True;True;True;True;True;True;True	99;2754;2755;3172;4413;4414;5302;6911;7086;8571;9845	685;686;687;688;689;690;691;692;693;694;695;16103;16104;16105;16106;16107;16108;16109;16110;16111;16112;16113;16114;16115;16116;16117;16118;16119;16120;16121;16122;16123;16124;18622;18623;18624;18625;18626;18627;25768;25769;25770;25771;25772;25773;25774;25775;25776;25777;25778;30934;30935;30936;30937;39967;39968;39969;39970;39971;39972;39973;39974;39975;39976;39977;39978;39979;39980;39981;39982;3…	1155;1156;1157;1158;1159;1160;1161;1162;1163;1164;1165;1166;1167;1168;1169;1170;21992;21993;21994;21995;21996;21997;21998;21999;22000;22001;22002;22003;22004;22005;22006;22007;22008;22009;22010;22011;22012;22013;22014;22015;22016;22017;22018;22019;22020;22021;22022;22023;22024;22025;22026;22027;22028;22029;22030;22031;22032;22033;22034;22035;25815;25816;25817;25818;25819;25820;25821;25822;25823;2…	1169;21997;25818;35387;42871;55311;56450;67827;77651	66;67	165;255
Isocitrate dehydrogenase [NADP], mitochondrial	IDH2	>sp|P48735|IDHP_HUMAN Isocitrate dehydrogenase [NADP], mitochondrial OS=Homo sapiens GN=IDH2 PE=1 SV=2;>sp|P48735-2|IDHP_HUMAN Isoform 2 of Isocitrate dehydrogenase [NADP], mitochondrial OS=Homo sapiens GN=IDH2;>tr|H0YL11|H0YL11_HUMAN Isocitrate dehydrogen	38972		4219.4	10867	6489.7	5488.9	6962.7	4944.7		91829	110740	107280	94169	97769	97384		896360	97045	249940	149260	126240	160140	113730		22	29	22	23	30	21	147				1172	1072;1321;2584;4490;4670;4829;4925;5525;6305;8364;9175;9276	True;True;True;True;True;True;True;True;False;True;True;True	1106;1363;2657;4617;4803;4964;5068;5683;6538;8669;8670;9503;9605	7269;7270;7271;7272;7273;7274;8829;8830;8831;8832;8833;8834;8835;8836;15560;15561;15562;15563;15564;15565;15566;27056;27057;27058;27059;27060;27061;28183;28184;28185;28186;28187;28188;28189;28190;29187;29188;29189;29190;29191;29192;29753;29754;29755;29756;29757;29758;29759;33096;33097;33098;33099;33100;33101;37903;37904;37905;37906;37907;37908;49961;49962;49963;49964;49965;49966;49967;49968;49969…	10541;10542;10543;10544;10545;10546;10547;10548;10549;10550;10551;10552;10553;10554;12716;12717;12718;12719;12720;12721;12722;12723;12724;12725;12726;12727;12728;12729;21258;21259;21260;21261;21262;21263;21264;21265;21266;21267;37631;37632;37633;37634;37635;37636;37637;37638;37639;37640;37641;37642;37643;37644;37645;37646;37647;37648;37649;37650;37651;39223;39224;39225;39226;39227;39228;39229;392…	10543;12720;21262;37640;39227;40638;41414;45858;52729;68849;75259;75821
Putative BMP-2-inducible kinase-like protein	BMP2KL	>sp|Q5H9B9|BM2KL_HUMAN Putative BMP-2-inducible kinase-like protein OS=Homo sapiens GN=BMP2KL PE=5 SV=2	38945		9280.1	16388	0	13276	0	0		0	0	0	192190	0	0		701000	167040	294990	0	238970	0	0		1	0	0	1	0	0	2	+			1525	9479	TRUE	9812	56539;56540;56541	77473;77474	77474	345	71
Actin-related protein 2	ACTR2	>sp|P61160|ARP2_HUMAN Actin-related protein 2 OS=Homo sapiens GN=ACTR2 PE=1 SV=1;>tr|F5H6T1|F5H6T1_HUMAN ARP2 actin-related protein 2 homolog (Yeast), isoform CRA_d OS=Homo sapiens GN=ACTR2 PE=1 SV=2;>sp|P61160-2|ARP2_HUMAN Isoform 2 of Actin-related prote	38852		4624.2	9179.2	5867.2	5993.4	8036.1	5151.8		51633	42198	51051	49710	55056	48102		505080	60114	119330	76274	77915	104470	66973		11	11	13	18	15	12	80				1259	1140;2374;3393;3563;3565;3576;3731;4681;7469	True;True;True;True;True;True;True;True;True	1175;1176;2442;3490;3665;3666;3668;3679;3837;4814;4815;7744	7645;7646;7647;7648;7649;7650;7651;7652;14561;14562;14563;14564;14565;20502;20503;20504;20505;20506;20507;20508;20509;20510;20511;20512;21447;21448;21449;21450;21451;21452;21453;21454;21455;21456;21457;21462;21463;21464;21465;21466;21467;21468;21469;21470;21471;21472;21517;21518;21519;21520;21521;21522;21523;21524;22548;22549;22550;22551;22552;22553;22554;22555;28254;28255;28256;28257;28258;28259…	11011;11012;11013;11014;11015;11016;11017;11018;11019;11020;11021;11022;11023;11024;11025;11026;11027;20055;20056;28355;28356;28357;28358;28359;28360;28361;28362;28363;28364;28365;29540;29541;29542;29543;29544;29545;29546;29547;29548;29549;29550;29552;29553;29554;29555;29556;29557;29558;29559;29560;29561;29562;29563;29564;29618;29619;29620;29621;29622;29623;31129;31130;31131;31132;31133;39306;393…	11021;20056;28360;29541;29556;29621;31131;39317;60849	266;267;268	56;114;309
Alpha-internexin	INA	>sp|Q16352|AINX_HUMAN Alpha-internexin OS=Homo sapiens GN=INA PE=1 SV=2;>tr|A0A087WYG8|A0A087WYG8_HUMAN Alpha-internexin OS=Homo sapiens GN=INA PE=1 SV=1	38633		5524.1	8424	8200.9	4696.6	7349.1	4437.8		171020	138920	157680	136910	118010	128280		1313500	187820	286410	278830	159680	249870	150890		39	51	57	29	25	32	233				1496	337;2297;2324;2336;2690;3619;5822;5842;6353;6830;7089;7955;8176;8494	True;False;True;True;True;True;True;True;True;True;True;True;True;True	349;2361;2389;2402;2769;3723;5986;6007;6008;6589;7082;7345;8248;8474;8803	2590;2591;2592;2593;2594;14030;14031;14032;14033;14034;14035;14182;14239;14240;14241;14242;14243;16177;16178;16179;16180;16181;16182;16183;16184;21889;21890;21891;21892;21893;21894;21895;21896;21897;21898;21899;21900;21901;21902;21903;21904;21905;21906;21907;21908;21909;21910;34866;34867;34868;34869;34870;34871;34872;34873;34874;34875;34876;34877;34878;35000;35001;35002;35003;35004;35005;35006;35…	3640;3641;3642;3643;3644;19268;19269;19270;19271;19272;19273;19274;19275;19276;19277;19278;19279;19280;19281;19282;19283;19284;19285;19286;19287;19288;19289;19290;19291;19292;19293;19294;19295;19440;19495;19496;19497;19498;19499;19500;19501;19502;19503;19504;19505;19506;19507;19508;19509;19510;19511;22095;22096;22097;22098;22099;22100;22101;22102;22103;22104;22105;22106;30259;30260;30261;30262;30…	3641;19279;19440;19508;22101;30278;48416;48628;53084;56426;58096;64944;66581;70039	44	387
T-complex protein 1 subunit beta	CCT2	>sp|P78371|TCPB_HUMAN T-complex protein 1 subunit beta OS=Homo sapiens GN=CCT2 PE=1 SV=4;>sp|P78371-2|TCPB_HUMAN Isoform 2 of T-complex protein 1 subunit beta OS=Homo sapiens GN=CCT2;>tr|F5GWF6|F5GWF6_HUMAN T-complex protein 1 subunit beta OS=Homo sapiens	38275		5585	10207	5407.9	5534.5	7246.4	4293.9		162940	117010	125830	137890	136300	134470		1224800	178720	326630	173050	177100	231880	137410		42	62	40	37	54	44	279				1335	43;617;820;1544;1770;2837;3265;3751;3811;4330;4441;4532;4630;5391;6016;6702;6844;6971;8916	True;True;True;True;True;True;True;True;True;True;True;True;True;True;True;True;True;True;True	43;641;848;1590;1819;2918;3359;3857;3921;4453;4567;4661;4762;5544;6214;6215;6949;7096;7224;9240	277;4416;4417;4418;4419;4420;4421;5891;5892;5893;5894;5895;5896;5897;5898;5899;5900;10010;10011;10012;10013;10014;10015;10016;10017;10018;10019;10020;10021;10022;10023;10024;11169;11170;11171;11172;11173;11174;11175;11176;17083;17084;17085;17086;17087;17088;17089;19720;19721;19722;19723;19724;22652;22653;22654;22655;22656;22657;22658;22659;22660;22661;23071;23072;23073;23074;26039;26040;26041;260…	484;6717;6718;6719;6720;6721;6722;6723;6724;6725;6726;6727;6728;6729;6730;6731;6732;8870;8871;8872;8873;8874;8875;8876;8877;8878;8879;8880;8881;8882;8883;8884;8885;14193;14194;14195;14196;14197;14198;14199;14200;14201;14202;14203;14204;14205;14206;14207;15627;15628;15629;15630;15631;15632;15633;15634;15635;15636;15637;23413;23414;23415;23416;23417;23418;23419;23420;23421;23422;23423;23424;23425;2…	484;6719;8876;14193;15637;23414;27261;31244;31846;35882;37199;37987;38803;44679;50071;55568;56477;57184;73522	296	445
60S acidic ribosomal protein P1	RPLP1	>sp|P05386|RLA1_HUMAN 60S acidic ribosomal protein P1 OS=Homo sapiens GN=RPLP1 PE=1 SV=1	38168		4500.4	2118.1	7550.5	7310	7541.7	9147.4		0	0	15346	17638	14410	19627		114500	13501	6354.3	22651	21930	22625	27442		3	18	14	4	9	2	50				847	40;5691	True;False	40;5852	235;236;237;238;239;240;241;242;243;244;245;246;247;248;249;250;251;252;253;254;255;256;257;258;34050;34051	419;420;421;422;423;424;425;426;427;428;429;430;431;432;433;434;435;436;437;438;439;440;441;442;443;444;445;446;447;448;449;450;451;452;453;454;455;456;457;458;459;460;461;462;463;464;465;466;467;468;47290	437;47290
Tubulin beta-2B chain	TUBB2B	>sp|Q9BVA1|TBB2B_HUMAN Tubulin beta-2B chain OS=Homo sapiens GN=TUBB2B PE=1 SV=1	37816		1328.7	18898	6242.8	613.63	5946.2	4786.9		32494	183650	60029	13533	77948	0		756330	26573	377960	124860	12273	118920	95738		4	6	4	3	6	5	28				1721	410;457;2208;2628;2763;3037;3817;4421;4899;4986;5183;5215;6084;6462;6575;7289;7290;9406	False;False;False;False;False;False;False;False;False;True;False;False;False;False;False;False;False;False	422;423;473;474;2266;2267;2703;2843;3121;3927;3928;4546;4547;5039;5040;5129;5330;5362;5363;6297;6298;6701;6817;7558;7559;9737	2978;2979;2980;2981;2982;2983;2984;2985;2986;2987;2988;2989;2990;2991;2992;2993;2994;2995;2996;2997;2998;2999;3000;3001;3002;3003;3004;3005;3006;3007;3008;3009;3010;3011;3012;3013;3014;3015;3016;3017;3018;3019;3020;3021;3022;3023;3024;3025;3026;3027;3028;3029;3030;3031;3032;3033;3034;3035;3036;3037;3350;3351;3352;3353;3354;3355;3356;3357;3358;3359;3360;3361;3362;3363;3364;3365;3366;3367;3368;3369…	4167;4168;4169;4170;4171;4172;4173;4174;4175;4176;4177;4178;4179;4180;4181;4182;4183;4184;4185;4186;4187;4188;4189;4190;4191;4192;4193;4194;4195;4196;4197;4198;4199;4200;4201;4202;4203;4204;4205;4206;4207;4208;4209;4210;4211;4212;4213;4214;4215;4216;4217;4218;4219;4220;4221;4222;4223;4224;4225;4226;4227;4228;4229;4230;4231;4232;4233;4234;4235;4236;4237;4238;4239;4240;4241;4242;4243;4244;4245;4246…	4258;5103;18656;21535;22718;25211;32091;36719;41221;41771;43046;43281;50726;53946;54804;59712;59727;76717	70;71;101;102;103;134;135;295;314	73;164;170;257;267;293;330;363;388
NADH-cytochrome b5 reductase 3;NADH-cytochrome b5 reductase 3 membrane-bound form;NADH-cytochrome b5 reductase 3 soluble form	CYB5R3	>sp|P00387-2|NB5R3_HUMAN Isoform 2 of NADH-cytochrome b5 reductase 3 OS=Homo sapiens GN=CYB5R3;>sp|P00387|NB5R3_HUMAN NADH-cytochrome b5 reductase 3 OS=Homo sapiens GN=CYB5R3 PE=1 SV=3;>sp|P00387-3|NB5R3_HUMAN Isoform 3 of NADH-cytochrome b5 reductase 3 OS	37257		3686.1	9517.3	6496.6	4117.8	7366.4	6072.3		52128	51776	53991	51703	55201	56304		484330	47919	123720	84456	53532	95764	78939		11	18	15	10	13	25	92				815	516;1116;2984;3223;3871;5601;7630	True;True;True;True;True;True;True	538;539;1151;3067;3315;3982;5759;7907	3825;3826;3827;3828;3829;3830;3831;3832;3833;3834;3835;3836;3837;3838;3839;7505;7506;7507;7508;7509;7510;7511;7512;7513;7514;17975;17976;17977;17978;17979;17980;19478;19479;19480;19481;19482;19483;23496;23497;23498;33503;33504;33505;33506;33507;33508;33509;45379;45380;45381;45382;45383;45384;45385;45386;45387	5981;5982;5983;5984;5985;5986;5987;5988;5989;5990;5991;5992;5993;5994;5995;5996;5997;5998;5999;6000;6001;6002;6003;6004;10850;10851;10852;10853;10854;10855;10856;10857;10858;10859;10860;10861;10862;10863;10864;10865;10866;10867;10868;10869;10870;10871;24772;24773;24774;24775;24776;24777;24778;24779;24780;24781;24782;24783;26957;26958;26959;26960;26961;26962;26963;32446;32447;32448;32449;32450;465…	5992;10859;24778;26960;32449;46568;62304	89	234
Serine/arginine-rich splicing factor 2	SRSF2	>tr|J3QL05|J3QL05_HUMAN Serine/arginine-rich-splicing factor 2 (Fragment) OS=Homo sapiens GN=SRSF2 PE=1 SV=1;>tr|J3KP15|J3KP15_HUMAN Serine/arginine-rich-splicing factor 2 (Fragment) OS=Homo sapiens GN=SRSF2 PE=1 SV=4;>sp|Q01130-2|SRSF2_HUMAN Isoform 2 of	36831		3231	11343	5090.8	4749.1	6222.6	6194.2		23455	24452	17381	25355	19498	21307		220980	19386	68059	30545	28495	37335	37165		7	11	10	10	10	11	59				580	791;6999;7709;8576	True;True;True;True	818;7252;7253;7991;7992;8888	5492;5493;5494;5495;5496;5497;5498;41686;41687;41688;41689;41690;41691;41692;41693;41694;41695;45809;45810;45811;45812;45813;45814;45815;45816;45817;45818;45819;45820;45821;45822;45823;45824;45825;51338;51339;51340;51341;51342;51343	8220;8221;8222;8223;8224;8225;8226;8227;8228;57320;57321;57322;57323;57324;57325;57326;57327;57328;57329;57330;57331;57332;57333;62843;62844;62845;62846;62847;62848;62849;62850;62851;62852;62853;62854;62855;62856;62857;62858;62859;62860;62861;62862;62863;62864;62865;62866;62867;62868;70741;70742;70743;70744;70745;70746;70747;70748;70749;70750;70751;70752	8222;57322;62851;70742	64;65	13;75
Ras-related protein Rap-1b;Ras-related protein Rap-1b-like protein;Ras-related protein Rap-1A	RAP1B;RAP1A	>sp|P61224-3|RAP1B_HUMAN Isoform 3 of Ras-related protein Rap-1b OS=Homo sapiens GN=RAP1B;>sp|P61224|RAP1B_HUMAN Ras-related protein Rap-1b OS=Homo sapiens GN=RAP1B PE=1 SV=1;>tr|F5H6R7|F5H6R7_HUMAN Ras-related protein Rap-1b (Fragment) OS=Homo sapiens GN=	36811		3959.8	9961.7	6693.7	3868.5	7057.2	5270.5		40627	38903	41858	38715	42965	45151		368110	39598	99617	66937	38685	70572	52705		8	7	7	9	10	15	56				1263	4979;5576;7136;8815;9241	True;True;True;True;True	5122;5734;7395;9134;9570	29986;29987;29988;29989;29990;29991;29992;29993;29994;29995;29996;29997;33358;33359;33360;33361;33362;42547;42548;42549;42550;42551;42552;42553;42554;42555;42556;42557;42558;42559;42560;42561;42562;52803;52804;52805;52806;52807;52808;55244;55245;55246;55247;55248;55249	41666;41667;41668;41669;41670;41671;41672;41673;41674;41675;41676;41677;41678;41679;41680;41681;41682;41683;41684;41685;41686;41687;46229;46230;46231;46232;58417;58418;58419;58420;58421;58422;58423;58424;58425;58426;58427;58428;58429;58430;58431;58432;58433;58434;58435;58436;72699;72700;72701;72702;75652;75653;75654;75655;75656;75657;75658;75659;75660	41674;46229;58429;72702;75652
Citrate synthase;Citrate synthase, mitochondrial	CS	>tr|B4DJV2|B4DJV2_HUMAN Citrate synthase OS=Homo sapiens GN=CS PE=2 SV=1;>sp|O75390|CISY_HUMAN Citrate synthase, mitochondrial OS=Homo sapiens GN=CS PE=1 SV=2	36712		3484.2	10370	5813	5132.4	6377.4	5535		73393	78302	79024	68964	70950	74880		660820	62715	186670	104630	92383	114790	99629		15	23	25	16	21	20	120				186	370;371;1095;1488;1767;2995;3159;3546;5533;9042;9538	True;True;True;True;True;True;True;True;True;True;True	382;383;1130;1533;1816;3078;3245;3648;5691;9368;9871	2771;2772;2773;2774;2775;2776;2777;2778;2779;2780;2781;2782;7373;7374;7375;7376;7377;7378;7379;7380;7381;7382;7383;9704;9705;9706;9707;9708;11153;11154;11155;11156;11157;18025;18026;18027;18028;18029;18030;18031;18032;18033;18034;18035;18036;18037;19071;19072;19073;19074;19075;19076;19077;19078;19079;19080;21343;21344;21345;21346;21347;33150;33151;33152;33153;33154;33155;54125;54126;54127;54128;5…	3876;3877;3878;3879;3880;3881;3882;3883;3884;10672;10673;10674;10675;10676;10677;10678;10679;10680;10681;10682;10683;10684;10685;10686;10687;10688;10689;10690;10691;10692;10693;10694;10695;10696;10697;10698;13800;13801;13802;13803;13804;13805;13806;15606;15607;15608;15609;15610;24837;24838;24839;24840;24841;24842;24843;24844;24845;24846;24847;24848;24849;24850;24851;24852;24853;24854;24855;24856;…	3878;3884;10691;13803;15608;24842;26395;29375;45953;74409;77801
Probable ATP-dependent RNA helicase DDX17	DDX17	>tr|H3BLZ8|H3BLZ8_HUMAN Probable ATP-dependent RNA helicase DDX17 OS=Homo sapiens GN=DDX17 PE=1 SV=1;>sp|Q92841-1|DDX17_HUMAN Isoform 2 of Probable ATP-dependent RNA helicase DDX17 OS=Homo sapiens GN=DDX17;>sp|Q92841-3|DDX17_HUMAN Isoform 4 of Probable ATP	36255		3233	8924.8	6295.9	5727.3	6642.3	5431.6		137630	153610	144790	154220	143280	154780		1341400	119620	330220	232950	211910	245770	200970		29	40	31	25	27	26	178				528	532;1235;1459;1816;2743;3296;4497;4746;5383;5767;5978;6232;6795;6941;7938;7990;8670;9115	True;True;True;True;True;True;True;True;True;True;True;True;True;True;True;True;True;True	555;1274;1504;1866;2823;3391;4625;4880;5536;5929;6169;6170;6464;7047;7194;8231;8283;8984;9441	3920;3921;3922;3923;3924;3925;3926;3927;3928;8248;9555;9556;9557;9558;9559;11440;11441;11442;11443;11444;11445;11446;11447;11448;11449;16465;16466;16467;16468;16469;16470;16471;19905;19906;19907;19908;19909;19910;19911;19912;27115;27116;27117;27118;27119;27120;27121;28683;28684;28685;28686;28687;28688;28689;28690;28691;32180;32181;32182;32183;32184;32185;32186;34544;34545;34546;34547;34548;35843;…	6092;6093;6094;6095;6096;6097;6098;6099;6100;6101;6102;6103;6104;6105;6106;6107;6108;6109;6110;11876;13643;13644;13645;13646;13647;13648;13649;15948;15949;15950;15951;15952;15953;15954;15955;15956;15957;15958;15959;15960;15961;15962;15963;15964;15965;15966;15967;22470;22471;22472;22473;22474;22475;22476;27490;27491;27492;27493;27494;27495;27496;27497;27498;27499;27500;27501;27502;37713;37714;3771…	6107;11876;13647;15959;22474;27493;37725;39967;44654;48032;49761;52124;56107;56980;64846;65269;71559;74822	61	330
40S ribosomal protein S20	RPS20	>sp|P60866|RS20_HUMAN 40S ribosomal protein S20 OS=Homo sapiens GN=RPS20 PE=1 SV=1;>sp|P60866-2|RS20_HUMAN Isoform 2 of 40S ribosomal protein S20 OS=Homo sapiens GN=RPS20;>tr|E5RIP1|E5RIP1_HUMAN 40S ribosomal protein S20 OS=Homo sapiens GN=RPS20 PE=1 SV=1;	36221		3694.7	8546.6	6808.1	5468.9	6290.1	5412.7		21290	21569	22099	22814	18497	18167		181110	18473	42733	34040	27344	31450	27064		2	0	2	2	2	5	13				1246	4502;8124	True;True	4630;8421	27140;27141;27142;27143;27144;27145;27146;27147;27148;27149;27150;27151;48273;48274;48275	37801;37802;37803;37804;37805;37806;37807;37808;37809;37810;37811;37812;66288	37803;66288
Platelet-activating factor acetylhydrolase IB subunit beta	PAFAH1B2	>sp|P68402|PA1B2_HUMAN Platelet-activating factor acetylhydrolase IB subunit beta OS=Homo sapiens GN=PAFAH1B2 PE=1 SV=1;>sp|P68402-3|PA1B2_HUMAN Isoform 3 of Platelet-activating factor acetylhydrolase IB subunit beta OS=Homo sapiens GN=PAFAH1B2;>sp|P68402-	35984		4377.5	7452.3	6250.1	6546	5058.7	6299.8		29801	21385	25231	32889	26718	30907		251890	30642	52166	43750	45822	35411	44099		7	7	6	8	8	6	42				1329	1216;1872;4814;7537	True;True;True;True	1254;1922;4949;7814	8155;8156;8157;8158;11704;11705;11706;11707;11708;11709;11710;29093;29094;29095;29096;29097;29098;44782;44783;44784;44785;44786;44787;44788;44789;44790;44791	11778;11779;16220;16221;16222;16223;16224;16225;16226;16227;16228;16229;16230;16231;16232;16233;16234;40505;40506;40507;40508;40509;40510;40511;40512;40513;40514;40515;40516;40517;40518;40519;40520;40521;40522;61418;61419;61420;61421;61422;61423;61424;61425	11779;16226;40521;61422
RNA-binding protein FUS	FUS	>sp|P35637-2|FUS_HUMAN Isoform Short of RNA-binding protein FUS OS=Homo sapiens GN=FUS;>sp|P35637|FUS_HUMAN RNA-binding protein FUS OS=Homo sapiens GN=FUS PE=1 SV=1;>tr|H3BPE7|H3BPE7_HUMAN RNA-binding protein FUS OS=Homo sapiens GN=FUS PE=1 SV=1	35974		3617.5	11108	5442.6	5429.4	6523.6	3853		53307	57223	42933	53771	37829	47807		467660	47027	144400	70754	70582	84807	50089		10	27	18	10	18	16	99				1107	50;534;2894;3444;4848;7904	True;True;True;True;True;True	52;557;2975;3541;4983;8194;8195	336;337;338;339;340;341;3945;3946;3947;3948;3949;3950;3951;3952;3953;17433;17434;17435;17436;17437;17438;17439;17440;20756;20757;20758;20759;20760;20761;20762;20763;20764;20765;20766;29287;29288;29289;29290;29291;29292;46961;46962;46963;46964;46965;46966;46967;46968;46969;46970	570;571;572;573;574;575;576;577;578;579;580;581;582;583;584;585;586;587;588;589;6136;6137;6138;6139;6140;6141;6142;6143;6144;6145;6146;6147;6148;6149;6150;6151;6152;6153;6154;6155;6156;6157;6158;6159;6160;6161;6162;6163;6164;6165;6166;6167;23902;23903;23904;23905;23906;23907;23908;23909;23910;23911;23912;23913;23914;23915;23916;23917;23918;28649;28650;28651;28652;28653;28654;28655;28656;28657;286…	580;6162;23911;28659;40778;64532	230	320
T-complex protein 1 subunit zeta	CCT6A	>sp|P40227|TCPZ_HUMAN T-complex protein 1 subunit zeta OS=Homo sapiens GN=CCT6A PE=1 SV=3;>sp|P40227-2|TCPZ_HUMAN Isoform 2 of T-complex protein 1 subunit zeta OS=Homo sapiens GN=CCT6A	35673		4987.2	7675.4	6844.8	5596.4	5795.7	4773.3		115020	89057	109740	119460	106720	110240		927490	129670	199560	177970	145510	150690	124110		21	23	27	30	19	19	139				1129	430;565;995;2178;3050;4782;5800;6670;6691;7682;7833;8377;8615;8642	True;True;True;True;True;True;True;True;True;True;True;True;True;True	445;588;1027;2235;3134;4916;5963;5964;6916;6937;7962;8120;8683;8927;8955	3181;3182;3183;3184;3185;3186;4115;4116;4117;4118;4119;4120;4121;4122;4123;4124;4125;6858;6859;6860;13324;13325;13326;13327;18413;18414;18415;18416;18417;18418;28904;28905;28906;28907;28908;28909;34761;34762;34763;34764;34765;34766;34767;34768;34769;40008;40009;40010;40011;40141;40142;40143;40144;40145;45671;45672;45673;45674;46535;46536;46537;46538;46539;46540;46541;50089;50090;50091;50092;50093…	4655;4656;4657;4658;4659;4660;4661;4662;6364;6365;6366;6367;6368;6369;6370;10073;18316;18317;18318;25523;25524;25525;25526;25527;25528;25529;25530;25531;25532;25533;40260;40261;40262;40263;40264;40265;48248;48249;48250;48251;48252;48253;48254;48255;48256;55358;55359;55360;55361;55362;55363;55364;55525;62619;62620;62621;63922;63923;63924;63925;63926;63927;63928;69053;69054;69055;69056;69057;69058;…	4659;6364;10073;18317;25533;40263;48249;55362;55525;62621;63924;69054;71114;71352	235	194
Tropomyosin alpha-3 chain	DKFZp686J1372;TPM3	>tr|A0A087WWU8|A0A087WWU8_HUMAN Tropomyosin alpha-3 chain OS=Homo sapiens GN=TPM3 PE=1 SV=1;>tr|Q5HYB6|Q5HYB6_HUMAN Epididymis luminal protein 189 OS=Homo sapiens GN=DKFZp686J1372 PE=1 SV=1;>sp|P06753-5|TPM3_HUMAN Isoform 5 of Tropomyosin alpha-3 chain OS=	35601		3854	8278.5	6016.8	5824.2	7067.7	4560.3		58244	57782	62971	65981	64037	56367		569620	61665	132460	96269	93186	113080	72965		17	11	20	15	22	14	99				34	268;2078;5126;5174;5493;5766;5905;5981	True;True;True;True;True;True;True;True	279;2134;5271;5321;5650;5928;6087;6173	2233;2234;2235;2236;2237;2238;12819;12820;12821;12822;12823;12824;12825;30780;30781;30782;30783;30784;30785;31025;31026;31027;31028;31029;31030;31031;31032;31033;31034;31035;31036;31037;31038;31039;32837;32838;32839;32840;32841;32842;34537;34538;34539;34540;34541;34542;34543;35442;35443;35444;35445;35446;35447;35448;35449;35450;35451;35452;35453;35454;35455;35456;35457;35458;35866;35867;35868;358…	3142;3143;3144;3145;3146;3147;3148;3149;3150;3151;3152;3153;3154;3155;17652;17653;17654;17655;17656;42665;42666;42667;42668;42669;42670;42671;42672;42673;42674;42675;42967;42968;42969;42970;42971;42972;42973;42974;42975;42976;42977;42978;42979;42980;42981;42982;42983;45534;45535;45536;45537;45538;45539;45540;48027;48028;48029;48030;48031;49240;49241;49242;49243;49244;49245;49246;49247;49248;49249…	3148;17655;42668;42977;45536;48030;49248;49779
Isocitrate dehydrogenase [NADP] cytoplasmic	IDH1	>sp|O75874|IDHC_HUMAN Isocitrate dehydrogenase [NADP] cytoplasmic OS=Homo sapiens GN=IDH1 PE=1 SV=2	35334		4893.5	8778.6	6390.3	3699.7	6967.8	4603.7		105630	100500	98303	98951	94860	98272		883340	122340	219470	159760	92492	174200	115090		24	29	29	25	28	23	158				781	645;1073;1806;2585;3236;3389;4489;4582;4827;5228;5552;6305;7181;8481;9009	True;True;True;True;True;True;True;True;True;True;True;True;True;True;True	670;1107;1856;2658;3328;3486;4616;4711;4962;5376;5377;5710;6538;7444;8790;9334	4589;4590;4591;4592;4593;4594;4595;4596;4597;7275;7276;7277;7278;7279;7280;11375;11376;11377;11378;15567;15568;15569;15570;19541;19542;19543;19544;19545;19546;19547;19548;19549;19550;20465;20466;20467;20468;20469;20470;20471;20472;20473;27050;27051;27052;27053;27054;27055;27560;27561;27562;27563;27564;27565;29180;29181;29182;29183;29184;29185;31347;31348;31349;31350;31351;31352;31353;31354;31355;…	6927;6928;6929;6930;6931;6932;6933;6934;6935;6936;6937;6938;6939;10555;10556;10557;10558;10559;10560;10561;10562;10563;10564;10565;15829;15830;21268;21269;21270;27030;27031;27032;27033;27034;27035;27036;27037;27038;27039;27040;27041;27042;27043;28303;28304;28305;28306;28307;28308;28309;28310;28311;28312;28313;28314;37618;37619;37620;37621;37622;37623;37624;37625;37626;37627;37628;37629;37630;3832…	6935;10565;15830;21269;27040;28304;37628;38331;40615;43395;46043;52729;58844;69951;74060	88	13
Ras-related protein Rab-11B;Ras-related protein Rab-11A	RAB11B;RAB11A	>sp|Q15907-2|RB11B_HUMAN Isoform 2 of Ras-related protein Rab-11B OS=Homo sapiens GN=RAB11B;>sp|Q15907|RB11B_HUMAN Ras-related protein Rab-11B OS=Homo sapiens GN=RAB11B PE=1 SV=4;>tr|H3BMH2|H3BMH2_HUMAN Ras-related protein Rab-11A (Fragment) OS=Homo sapien	35280		4796.7	8018.8	7586.3	4445.3	5379	5053.8		54312	46542	50685	46350	44679	42849		458640	62357	104240	98622	57788	69927	65699		9	11	8	13	11	14	66				1493	571;843;1012;2842;6402;7611;9033	True;True;True;True;True;True;True	594;872;1044;2923;6640;7888;9359	4153;4154;4155;4156;4157;6080;6081;6082;6083;6084;6085;6926;6927;6928;6929;6930;6931;6932;6933;6934;6935;6936;6937;6938;17115;17116;17117;17118;17119;17120;17121;17122;17123;17124;38459;38460;38461;38462;38463;38464;38465;38466;45263;45264;45265;45266;45267;45268;54081;54082;54083;54084;54085;54086	6392;6393;6394;9179;9180;9181;9182;9183;9184;9185;10144;10145;10146;10147;10148;10149;10150;10151;10152;10153;10154;10155;10156;10157;10158;23447;23448;23449;23450;23451;23452;23453;23454;23455;23456;23457;23458;23459;23460;23461;23462;23463;23464;23465;23466;23467;23468;53428;53429;53430;53431;53432;53433;62164;62165;62166;62167;62168;74345;74346;74347;74348;74349;74350;74351;74352;74353;74354;7…	6394;9182;10149;23447;53432;62165;74350
Ras-related protein Rab-5C	RAB5C	>tr|K7ERI8|K7ERI8_HUMAN Uncharacterized protein OS=Homo sapiens PE=3 SV=1;>tr|K7ERQ8|K7ERQ8_HUMAN Uncharacterized protein (Fragment) OS=Homo sapiens PE=3 SV=1;>sp|P51148|RAB5C_HUMAN Ras-related protein Rab-5C OS=Homo sapiens GN=RAB5C PE=1 SV=2;>sp|P51148-2	35032		5078.4	7043.3	6341.6	5097.7	6928.5	4542.8		39699	25502	31707	32926	32846	32842		280260	40627	56346	50732	40782	55428	36343		6	7	3	4	7	4	31				627	2396;2831;5497;6682	True;True;True;True	2465;2912;5654;6928	14659;14660;14661;14662;14663;14664;17060;17061;32861;32862;32863;32864;32865;32866;32867;40097;40098;40099;40100;40101	20194;20195;20196;20197;20198;20199;20200;20201;20202;20203;20204;20205;20206;23390;23391;45554;45555;45556;45557;45558;45559;45560;45561;45562;45563;45564;45565;45566;45567;55481;55482;55483	20202;23390;45555;55482
Alpha-centractin	ACTR1A	>sp|P61163|ACTZ_HUMAN Alpha-centractin OS=Homo sapiens GN=ACTR1A PE=1 SV=1;>tr|R4GMT0|R4GMT0_HUMAN Alpha-centractin OS=Homo sapiens GN=ACTR1A PE=1 SV=1	34921		2912.5	8922.7	5451.6	4048.3	7171.4	6414.9		75554	66295	66919	70202	76005	71592		698430	58249	178450	109030	80967	143430	128300		18	31	23	19	26	23	140				1260	248;519;585;1310;1775;5599;5659;5918;7968;8821	True;True;True;True;True;True;True;True;True;True	259;542;609;1351;1824;5757;5817;6100;8261;9140;9141	2145;2146;3848;3849;3850;3851;3852;3853;4223;4224;4225;4226;4227;4228;4229;4230;4231;4232;4233;4234;4235;4236;4237;4238;4239;4240;8742;8743;8744;8745;8746;8747;8748;11202;11203;11204;11205;11206;11207;11208;11209;11210;11211;11212;11213;11214;33493;33494;33495;33496;33799;33800;33801;33802;33803;33804;33805;35517;35518;47359;47360;47361;47362;47363;47364;47365;47366;47367;47368;47369;47370;52838;…	3029;6016;6017;6018;6019;6464;6465;6466;6467;6468;6469;6470;6471;6472;6473;6474;6475;6476;6477;6478;6479;6480;6481;6482;6483;6484;6485;6486;6487;6488;6489;6490;6491;6492;12531;12532;12533;12534;12535;12536;12537;15650;15651;15652;15653;15654;15655;15656;15657;15658;15659;15660;15661;15662;15663;15664;15665;15666;15667;15668;15669;46548;46549;46550;46551;46552;46553;46554;46555;46903;46904;46905;4…	3029;6019;6490;12531;15656;46548;46903;49334;65058;72729	238	48
Heterochromatin protein 1-binding protein 3	HP1BP3	>sp|Q5SSJ5-2|HP1B3_HUMAN Isoform 2 of Heterochromatin protein 1-binding protein 3 OS=Homo sapiens GN=HP1BP3;>sp|Q5SSJ5|HP1B3_HUMAN Heterochromatin protein 1-binding protein 3 OS=Homo sapiens GN=HP1BP3 PE=1 SV=1;>tr|B0QZK4|B0QZK4_HUMAN Heterochromatin prote	34859		3949.8	7044.1	6003	5461.4	7681.8	4719		82442	81842	81485	77378	71584	85273		766900	86896	154970	132060	120150	169000	103820		11	14	15	18	16	16	90				1530	2833;2834;3999;5860;6606;7272;8020;8417;9454	True;True;True;True;True;True;True;True;True	2914;2915;4113;6029;6030;6849;7540;7541;8314;8724;9787	17068;17069;17070;17071;17072;17073;17074;17075;17076;24103;24104;24105;24106;24107;24108;35139;35140;35141;35142;35143;35144;35145;35146;35147;35148;35149;35150;35151;35152;39657;39658;39659;43395;43396;43397;43398;43399;43400;43401;43402;43403;43404;43405;47665;47666;47667;47668;47669;47670;47671;47672;47673;47674;50336;50337;50338;50339;50340;50341;56418;56419;56420;56421;56422;56423;56424	23398;23399;23400;23401;23402;23403;23404;23405;23406;23407;33164;33165;33166;33167;33168;33169;33170;33171;33172;33173;33174;33175;33176;33177;33178;33179;33180;33181;33182;33183;33184;48868;48869;48870;48871;48872;48873;48874;48875;48876;48877;48878;48879;48880;48881;48882;48883;48884;48885;48886;48887;48888;48889;48890;48891;48892;48893;54941;54942;59643;59644;59645;59646;59647;59648;59649;596…	23402;23407;33171;48887;54941;59650;65501;69446;77330	347;348	123;315
Annexin A5;Annexin	ANXA5	>sp|P08758|ANXA5_HUMAN Annexin A5 OS=Homo sapiens GN=ANXA5 PE=1 SV=2;>tr|D6RBL5|D6RBL5_HUMAN Annexin OS=Homo sapiens GN=ANXA5 PE=1 SV=1;>tr|D6RBE9|D6RBE9_HUMAN Annexin OS=Homo sapiens GN=ANXA5 PE=1 SV=1	34841		3380.4	9315.5	5870.3	4750	7447	4077.4		90839	80354	85023	93046	83179	82274		766490	74369	204940	129150	104500	163830	89703		19	23	21	24	34	21	142				885	1100;1278;2191;2571;3084;3323;5604;6034;6209;6977;7197;7409;8784;9427	True;True;True;True;True;True;True;True;True;True;True;True;True;True	1135;1318;2248;2643;3168;3418;5762;6236;6441;7230;7460;7681;9103;9758	7407;7408;7409;7410;7411;7412;7413;8563;8564;8565;8566;8567;8568;8569;8570;8571;8572;8573;13386;13387;13388;13389;13390;13391;13392;13393;13394;13395;13396;13397;15470;15471;15472;15473;15474;15475;15476;18595;18596;18597;18598;18599;18600;18601;18602;18603;18604;18605;18606;18607;18608;18609;18610;18611;18612;20051;20052;20053;20054;20055;20056;20057;33512;33513;33514;33515;33516;36200;36201;362…	10731;10732;10733;10734;10735;10736;10737;10738;10739;10740;10741;12315;12316;12317;12318;12319;12320;12321;12322;12323;12324;12325;18389;18390;18391;18392;18393;18394;18395;18396;18397;18398;18399;18400;18401;18402;18403;18404;18405;18406;21130;21131;21132;21133;21134;21135;21136;21137;21138;25770;25771;25772;25773;25774;25775;25776;25777;25778;25779;25780;25781;25782;25783;25784;25785;25786;257…	10740;12321;18404;21131;25778;27698;46578;50221;51993;57226;58929;60468;72531;76981
Spliceosome RNA helicase DDX39B	DDX39B	>sp|Q13838|DX39B_HUMAN Spliceosome RNA helicase DDX39B OS=Homo sapiens GN=DDX39B PE=1 SV=1;>sp|Q13838-2|DX39B_HUMAN Isoform 2 of Spliceosome RNA helicase DDX39B OS=Homo sapiens GN=DDX39B;>tr|Q5STU3|Q5STU3_HUMAN Spliceosome RNA helicase DDX39B OS=Homo sapie	34668		3055.6	10951	5101.3	4399	6909.3	4251.7		59514	73598	62141	73225	82941	65880		658690	58057	208070	96925	83581	131280	80782		14	26	17	22	22	14	115				1430	172;927;1434;1807;2411;2599;3041;3294;4803;5351;5986;8384;8846	True;True;True;True;True;True;True;True;True;True;True;True;True	180;958;1478;1857;2480;2673;3125;3389;4938;5502;6179;8690;9168	1102;6515;6516;6517;6518;6519;6520;9432;9433;9434;9435;9436;9437;9438;11379;11380;11381;11382;11383;14692;14693;14694;14695;14696;14697;15644;15645;15646;15647;15648;15649;15650;15651;15652;18360;18361;18362;18363;18364;18365;18366;18367;19897;19898;19899;19900;19901;19902;19903;29027;29028;29029;31991;31992;31993;31994;31995;31996;35912;50131;50132;50133;50134;50135;50136;50137;52989;52990;52991…	1664;9675;9676;9677;9678;9679;9680;9681;9682;9683;9684;9685;9686;9687;9688;9689;9690;13471;13472;13473;13474;13475;13476;15831;15832;15833;20228;20229;20230;20231;20232;20233;20234;20235;20236;20237;20238;20239;21381;21382;21383;21384;21385;21386;21387;21388;21389;21390;21391;21392;21393;21394;21395;21396;25441;25442;25443;25444;25445;25446;25447;25448;25449;25450;25451;25452;25453;27485;27486;27…	1664;9679;13475;15833;20234;21388;25452;27486;40427;44313;49839;69122;72930
Tubulin beta-4A chain	TUBB4A	>sp|P04350|TBB4A_HUMAN Tubulin beta-4A chain OS=Homo sapiens GN=TUBB4A PE=1 SV=2	34059		4316.2	6780.1	5428.3	5735.4	8066.2	3732.8		88430	61493	74219	86880	81281	77873		681180	86324	135600	108570	114710	161320	74655		11	26	27	32	23	29	148				835	456;725;2209;2628;2765;3036;3817;4421;4900;4985;5215;5834;6462;6575;7289;7290;9407	False;False;True;False;False;True;False;False;False;True;False;True;False;False;False;False;False	471;472;750;751;2268;2703;2845;3120;3927;3928;4546;4547;5041;5042;5128;5362;5363;5998;6701;6817;7558;7559;9738	3323;3324;3325;3326;3327;3328;3329;3330;3331;3332;3333;3334;3335;3336;3337;3338;3339;3340;3341;3342;3343;3344;3345;3346;3347;3348;3349;5079;5080;5081;5082;5083;5084;5085;5086;5087;5088;5089;5090;5091;5092;5093;5094;5095;5096;5097;5098;5099;5100;5101;5102;5103;5104;5105;5106;5107;5108;5109;5110;5111;5112;5113;5114;5115;5116;5117;5118;5119;5120;5121;5122;5123;5124;5125;13516;13517;13518;13519;13520…	4801;4802;4803;4804;4805;4806;4807;4808;4809;4810;4811;4812;4813;4814;4815;4816;4817;4818;4819;4820;4821;4822;4823;4824;4825;4826;4827;4828;4829;4830;4831;4832;4833;4834;4835;4836;4837;4838;4839;4840;4841;4842;4843;4844;4845;4846;4847;4848;4849;4850;4851;4852;4853;4854;4855;4856;4857;4858;4859;4860;4861;4862;4863;4864;4865;4866;4867;4868;4869;4870;4871;4872;4873;4874;4875;4876;4877;4878;4879;4880…	4877;7776;18705;21535;22890;25140;32091;36719;41246;41748;43281;48557;53946;54804;59712;59727;76778	76;77;100;101;102;103	73;164;257;267;293;388
Neural cell adhesion molecule 1	NCAM1	>tr|A0A087WX77|A0A087WX77_HUMAN Neural cell adhesion molecule 1 OS=Homo sapiens GN=NCAM1 PE=4 SV=1;>sp|P13591|NCAM1_HUMAN Neural cell adhesion molecule 1 OS=Homo sapiens GN=NCAM1 PE=1 SV=3;>tr|A0A087WTF6|A0A087WTF6_HUMAN Neural cell adhesion molecule 1 OS=	33904		4736.8	7216.3	5186.6	5497.1	6642.1	4625		138580	123960	123270	147010	125510	136150		1288300	180000	274220	197090	208890	252400	175750		32	30	33	27	36	31	189				35	444;714;902;977;1163;1215;1566;2576;3079;3633;4039;5056;5306;6737;7337;9365	True;True;True;True;True;True;True;True;True;True;True;True;True;True;True;True	459;739;932;1009;1199;1253;1612;1613;2648;3163;3737;4153;5200;5457;6986;7606;9696	3257;3258;3259;3260;3261;3262;3263;3264;3265;3266;3267;3268;3269;5045;5046;5047;5048;6390;6391;6392;6393;6394;6395;6781;6782;6783;7763;7764;7765;7766;7767;7768;7769;7770;7771;7772;7773;7774;7775;7776;7777;7778;7779;7780;7781;7782;7783;7784;7785;7786;7787;7788;7789;7790;7791;7792;7793;7794;7795;7796;7797;7798;7799;7800;7801;7802;7803;7804;7805;7806;7807;7808;7809;7810;7811;7812;7813;8154;10137;101…	4733;4734;4735;4736;4737;4738;4739;4740;4741;4742;4743;4744;4745;4746;4747;4748;4749;4750;4751;4752;4753;4754;4755;4756;4757;4758;7686;7687;7688;9541;9989;11169;11170;11171;11172;11173;11174;11175;11176;11177;11178;11179;11180;11181;11182;11183;11184;11185;11186;11187;11188;11189;11190;11191;11192;11193;11194;11195;11196;11197;11198;11199;11200;11201;11202;11203;11204;11205;11206;11207;11208;1120…	4740;7688;9541;9989;11204;11777;14374;21200;25728;30414;33424;42254;43911;55731;60037;76429	1	567
ATP synthase subunit d, mitochondrial	ATP5H	>sp|O75947|ATP5H_HUMAN ATP synthase subunit d, mitochondrial OS=Homo sapiens GN=ATP5H PE=1 SV=3;>sp|O75947-2|ATP5H_HUMAN Isoform 2 of ATP synthase subunit d, mitochondrial OS=Homo sapiens GN=ATP5H	33901		3614.7	9016.7	3786.1	5374	6752.7	5356.4		37933	35488	32217	32830	35768	37532		339010	36147	90167	37861	53740	67527	53564		17	19	18	15	15	17	101				784	269;3673;5833;6323;7951;9502;9503	True;True;True;True;True;True;True	280;3778;5997;6558;8244;9835;9836	2239;2240;2241;2242;2243;2244;22215;22216;22217;22218;22219;22220;22221;22222;22223;22224;22225;22226;22227;22228;22229;34942;34943;34944;34945;34946;34947;34948;34949;34950;37979;37980;37981;37982;37983;37984;37985;37986;37987;37988;37989;37990;37991;37992;37993;37994;37995;37996;37997;37998;37999;38000;38001;38002;47246;47247;47248;47249;47250;47251;47252;47253;47254;47255;47256;47257;47258;472…	3156;3157;3158;3159;3160;3161;3162;30691;30692;30693;30694;30695;30696;30697;30698;30699;30700;30701;30702;30703;30704;30705;30706;30707;30708;30709;30710;30711;30712;30713;48536;48537;48538;48539;48540;52816;52817;52818;52819;52820;52821;52822;52823;52824;52825;52826;52827;52828;52829;52830;52831;52832;52833;52834;52835;52836;52837;52838;52839;52840;52841;52842;52843;52844;64880;64881;64882;6488…	3156;30702;48538;52840;64901;77608;77609
Transitional endoplasmic reticulum ATPase	VCP	>sp|P55072|TERA_HUMAN Transitional endoplasmic reticulum ATPase OS=Homo sapiens GN=VCP PE=1 SV=4	33795		2723.9	9352.9	6226.8	4672.7	6221.3	4597.9		140030	163960	171370	178270	180040	164410		1520800	122570	420880	280200	210270	279960	206910		31	39	47	43	41	53	254				1232	685;1401;1960;2032;2199;2200;2210;2853;2868;3100;3206;3930;4062;4805;5557;5864;5871;6161;6945;8744;9108	True;True;True;True;True;True;True;True;True;True;True;True;True;True;True;True;True;True;True;True;True	710;1445;2013;2088;2256;2257;2269;2934;2949;3185;3298;4043;4177;4940;5715;6036;6037;6046;6393;7198;9062;9434	4817;4818;4819;9255;9256;9257;9258;9259;12144;12145;12146;12147;12148;12149;12150;12151;12152;12153;12154;12155;12156;12628;12629;12630;12631;12632;13420;13421;13422;13423;13424;13425;13426;13427;13428;13429;13430;13431;13432;13433;13434;13526;13527;13528;13529;13530;17174;17175;17176;17177;17178;17179;17180;17181;17279;17280;17281;17282;17283;18704;18705;19392;19393;19394;19395;23811;23812;23813…	7287;7288;7289;13238;13239;13240;13241;13242;13243;13244;13245;13246;13247;16831;16832;16833;16834;16835;16836;16837;16838;16839;16840;17451;17452;17453;17454;17455;17456;17457;17458;17459;17460;17461;18424;18425;18426;18427;18428;18429;18430;18431;18432;18433;18434;18435;18436;18437;18438;18439;18440;18441;18442;18443;18444;18445;18446;18447;18448;18449;18450;18451;18452;18453;18454;18455;18456;…	7288;13246;16840;17459;18458;18468;18707;23534;23693;25950;26864;32836;33561;40454;46075;48958;49061;51681;56990;72293;74790	255;256	46;550
40S ribosomal protein S3	RPS3	>sp|P23396|RS3_HUMAN 40S ribosomal protein S3 OS=Homo sapiens GN=RPS3 PE=1 SV=2;>tr|E9PL09|E9PL09_HUMAN 40S ribosomal protein S3 OS=Homo sapiens GN=RPS3 PE=1 SV=1;>sp|P23396-2|RS3_HUMAN Isoform 2 of 40S ribosomal protein S3 OS=Homo sapiens GN=RPS3;>tr|E9PP	33748		3850	6969.5	5793.8	4989.1	7177.6	4967.7		71194	67508	73563	79751	71554	68885		641210	73150	132420	110080	94793	136380	94386		17	15	15	14	19	23	103				1016	166;889;1803;2450;2721;2728;3009;4597;4891;5788	True;True;True;True;True;True;True;True;True;True	174;919;1853;2519;2801;2808;3092;3093;4728;5030;5031;5951	1080;1081;1082;1083;6334;6335;6336;6337;6338;6339;11363;11364;11365;11366;11367;11368;11369;11370;14868;14869;14870;14871;14872;14873;16341;16342;16343;16344;16345;16346;16375;16376;16377;16378;16379;16380;16381;16382;16383;18107;18108;18109;18110;18111;18112;18113;18114;18115;18116;18117;18118;27676;27677;27678;27679;27680;29565;29566;29567;29568;29569;29570;29571;29572;29573;34637;34638;34639;3…	1643;1644;1645;1646;9493;9494;9495;9496;15811;15812;15813;15814;15815;15816;15817;15818;15819;15820;15821;15822;15823;15824;15825;20432;20433;20434;20435;20436;20437;20438;20439;20440;22328;22329;22330;22331;22332;22333;22334;22335;22336;22337;22338;22339;22340;22365;22366;22367;22368;22369;22370;22371;22372;22373;22374;22375;22376;22377;24944;24945;24946;24947;24948;24949;24950;24951;24952;24953…	1643;9494;15812;20435;22329;22374;24944;38475;41170;48112	204	236
Astrocytic phosphoprotein PEA-15	PEA15	>sp|Q15121|PEA15_HUMAN Astrocytic phosphoprotein PEA-15 OS=Homo sapiens GN=PEA15 PE=1 SV=2;>sp|Q15121-2|PEA15_HUMAN Isoform 2 of Astrocytic phosphoprotein PEA-15 OS=Homo sapiens GN=PEA15;>tr|B1AKZ5|B1AKZ5_HUMAN Astrocytic phosphoprotein PEA-15 OS=Homo sapi	33445		4183.8	6491.5	4788.9	6894.9	7358.5	3727.4		25090	27728	26518	30083	27543	27816		234110	29287	45440	33522	48264	51509	26091		7	8	7	5	10	16	53				1468	194;1260;7075;7192	True;True;True;True	202;1299;7330;7455	1209;1210;1211;1212;1213;1214;8400;8401;8402;8403;8404;8405;8406;8407;8408;8409;8410;8411;8412;8413;8414;8415;42176;42177;42178;42179;42180;42181;42182;42905;42906;42907;42908;42909	1865;1866;1867;1868;1869;1870;1871;1872;12103;12104;12105;12106;12107;12108;12109;12110;12111;12112;12113;12114;12115;12116;12117;12118;12119;12120;12121;12122;12123;12124;12125;12126;12127;12128;12129;12130;12131;57961;57962;57963;57964;57965;58896;58897;58898;58899;58900;58901;58902;58903;58904;58905;58906;58907;58908	1868;12109;57963;58907
60S ribosomal protein L18	RPL18	>tr|H0YHA7|H0YHA7_HUMAN 60S ribosomal protein L18 (Fragment) OS=Homo sapiens GN=RPL18 PE=1 SV=1;>tr|J3QQ67|J3QQ67_HUMAN 60S ribosomal protein L18 (Fragment) OS=Homo sapiens GN=RPL18 PE=1 SV=1;>sp|Q07020-2|RL18_HUMAN Isoform 2 of 60S ribosomal protein L18 O	33397		4739.7	8730.7	4862.7	4217.7	6085.7	4760.5		29479	26800	27178	28614	24733	24671		233780	33178	61115	34039	29524	42600	33324		9	10	4	9	9	9	50				517	528;4785;7762;8095	True;True;True;True	551;4919;8046;8392	3898;3899;3900;28915;28916;28917;28918;28919;28920;28921;28922;46184;46185;46186;46187;46188;46189;46190;46191;46192;46193;46194;46195;46196;48089;48090;48091;48092;48093	6077;40270;40271;40272;40273;40274;40275;40276;40277;40278;40279;40280;40281;40282;40283;40284;40285;40286;40287;40288;40289;40290;63512;63513;63514;63515;63516;63517;63518;63519;63520;63521;63522;63523;63524;63525;63526;63527;63528;63529;63530;63531;63532;63533;66022;66023;66024;66025;66026;66027;66028	6077;40274;63521;66028
Platelet-activating factor acetylhydrolase IB subunit gamma	PAFAH1B3	>sp|Q15102|PA1B3_HUMAN Platelet-activating factor acetylhydrolase IB subunit gamma OS=Homo sapiens GN=PAFAH1B3 PE=1 SV=1;>tr|M0R389|M0R389_HUMAN Platelet-activating factor acetylhydrolase IB subunit gamma (Fragment) OS=Homo sapiens GN=PAFAH1B3 PE=1 SV=4	33394		3289.6	8863.6	5506.3	4109.1	6362.7	5262.8		64551	51999	61157	66655	57363	59051		534300	52634	141820	88100	65746	101800	84204		17	17	28	31	26	28	147				1467	300;467;1871;4475;5582;7269;9057	True;True;True;True;True;True;True	311;484;1921;4602;5740;7537;9383	2396;2397;2398;2399;2400;2401;2402;2403;3461;3462;3463;3464;3465;11697;11698;11699;11700;11701;11702;11703;26957;26958;26959;26960;26961;26962;26963;26964;33391;33392;43359;43360;43361;43362;43363;43364;43365;43366;43367;43368;43369;43370;43371;43372;43373;43374;43375;43376;43377;43378;43379;43380;43381;43382;43383;43384;43385;43386;43387;54222;54223;54224;54225;54226;54227	3340;3341;3342;3343;3344;3345;5365;5366;5367;5368;5369;5370;5371;5372;5373;16212;16213;16214;16215;16216;16217;16218;16219;37503;37504;37505;37506;37507;37508;37509;37510;37511;37512;37513;37514;37515;37516;37517;37518;37519;46308;59557;59558;59559;59560;59561;59562;59563;59564;59565;59566;59567;59568;59569;59570;59571;59572;59573;59574;59575;59576;59577;59578;59579;59580;59581;59582;59583;59584;…	3340;5366;16217;37513;46308;59567;74510
Malate dehydrogenase, cytoplasmic	MDH1	>sp|P40925|MDHC_HUMAN Malate dehydrogenase, cytoplasmic OS=Homo sapiens GN=MDH1 PE=1 SV=4;>sp|P40925-3|MDHC_HUMAN Isoform 3 of Malate dehydrogenase, cytoplasmic OS=Homo sapiens GN=MDH1;>tr|B8ZZ51|B8ZZ51_HUMAN Malate dehydrogenase, cytoplasmic OS=Homo sapie	33022		3280	8871.3	3960.8	4532.7	7477.9	4898.9		49254	65042	50611	56677	56684	50629		495320	49200	133070	59412	67990	112170	73483		10	13	10	10	14	16	73				1131	1042;1209;2130;2228;2732;2907;6516	True;True;True;True;True;True;True	1075;1076;1246;2186;2287;2812;2988;6757	7095;7096;7097;7098;7099;7100;7101;7102;7103;7104;7105;7106;7107;7108;7109;8062;8063;8064;13083;13084;13085;13086;13087;13088;13089;13627;13628;13629;13630;13631;16393;16394;16395;16396;16397;16398;17497;17498;17499;17500;17501;17502;17503;39162;39163;39164;39165;39166;39167;39168;39169;39170;39171	10321;10322;10323;10324;10325;10326;10327;10328;10329;10330;10331;10332;10333;10334;10335;10336;10337;10338;11575;17974;17975;17976;17977;17978;17979;17980;17981;17982;17983;17984;17985;17986;17987;17988;17989;18818;18819;18820;18821;18822;18823;18824;18825;22385;22386;22387;22388;22389;22390;22391;22392;22393;22394;22395;22396;22397;22398;22399;22400;22401;22402;22403;22404;22405;23975;23976;239…	10331;11575;17989;18825;22399;23976;54431	236	90
40S ribosomal protein S13	RPS13	>sp|P62277|RS13_HUMAN 40S ribosomal protein S13 OS=Homo sapiens GN=RPS13 PE=1 SV=2;>tr|J3KMX5|J3KMX5_HUMAN 40S ribosomal protein S13 OS=Homo sapiens GN=RPS13 PE=1 SV=1	32914		3086.8	6416.3	7431.8	4873.6	5130.6	5974.9		27667	30446	34960	40408	26626	36683		296230	27781	57747	66887	43862	46176	53774		10	17	11	4	16	7	65				1286	3042;3142;4652;5727	True;True;True;True	3126;3228;4785;5889	18368;18369;18370;18371;18372;18373;18374;18375;18376;18377;18378;18379;18380;18381;18382;18383;18384;18385;18386;18963;18964;18965;18966;18967;18968;28076;28077;28078;28079;28080;28081;28082;34257;34258;34259;34260;34261;34262	25454;25455;25456;25457;25458;25459;25460;25461;25462;25463;25464;25465;25466;25467;25468;25469;25470;25471;25472;25473;25474;25475;25476;25477;25478;25479;25480;25481;25482;25483;25484;25485;25486;25487;25488;25489;25490;25491;25492;25493;25494;26238;26239;26240;26241;26242;26243;26244;26245;26246;26247;39023;39024;39025;39026;39027;39028;39029;39030;39031;39032;47584;47585;47586;47587	25487;26243;39028;47587
Cytochrome b5 type B	CYB5B	>tr|H3BUX2|H3BUX2_HUMAN Cytochrome b5 type B OS=Homo sapiens GN=CYB5B PE=1 SV=1;>tr|J3KNF8|J3KNF8_HUMAN Cytochrome b5 type B OS=Homo sapiens GN=CYB5B PE=3 SV=1;>sp|O43169|CYB5B_HUMAN Cytochrome b5 type B OS=Homo sapiens GN=CYB5B PE=1 SV=2;>tr|D6RFH4|D6RFH4	32724		4210.3	4946.2	5251.3	6113.7	8067.7	4134.3		23099	0	25830	19874	17721	18261		163620	21052	24731	26257	30569	40338	20672		7	3	5	8	8	6	37				548	2005;2541;3237;6992	True;True;True;True	2059;2612;3329;7245	12465;12466;12467;15319;15320;15321;15322;15323;15324;19551;19552;19553;19554;19555;41644;41645;41646	17244;17245;20931;20932;20933;20934;20935;20936;20937;20938;20939;20940;20941;20942;20943;20944;20945;27044;27045;27046;27047;27048;27049;27050;27051;27052;27053;27054;27055;27056;27057;27058;27059;57266;57267;57268;57269	17244;20935;27044;57266
Thymosin beta-10	TMSB10	>sp|P63313|TYB10_HUMAN Thymosin beta-10 OS=Homo sapiens GN=TMSB10 PE=1 SV=2	32606		7873.4	4843.1	0	7468.4	6872.8	5547.9		0	0	0	0	0	8782.8		65211	15747	9686.2	0	14937	13746	11096		3	2	2	3	2	2	14				1321	119	TRUE	125;126	830;831;832;833;834;835;836;837;838;839;840	1330;1331;1332;1333;1334;1335;1336;1337;1338;1339;1340;1341;1342;1343	1341	289	7
60S ribosomal protein L23a	RPL23A	>tr|H7BY10|H7BY10_HUMAN 60S ribosomal protein L23a (Fragment) OS=Homo sapiens GN=RPL23A PE=1 SV=1;>tr|K7EJV9|K7EJV9_HUMAN 60S ribosomal protein L23a (Fragment) OS=Homo sapiens GN=RPL23A PE=1 SV=1;>tr|K7ERT8|K7ERT8_HUMAN 60S ribosomal protein L23a (Fragment	32556		3747.3	8818.4	3576.1	4499.8	7215.8	4698.5		29782	32031	21224	21759	27829	22360		227890	26231	61728	25033	31499	50511	32890		4	7	0	3	3	3	20				156	2630;3761;3876;3995;5608	True;True;True;True;True	2705;3869;3987;4109;5766	15795;15796;15797;15798;15799;15800;22736;22737;22738;22739;22740;22741;23514;24091;24092;33536;33537;33538;33539;33540	21600;21601;21602;31341;31342;31343;31344;31345;31346;31347;31348;31349;31350;31351;31352;32469;33155;46608;46609;46610;46611	21600;31351;32469;33155;46608
X-ray repair cross-complementing protein 5	XRCC5	>sp|P13010|XRCC5_HUMAN X-ray repair cross-complementing protein 5 OS=Homo sapiens GN=XRCC5 PE=1 SV=3	32507		2893.5	7364.9	4730	5575.3	7230.1	4713.4		122240	125750	133560	164120	151500	142360		1235300	109950	279870	179740	211860	274750	179110		16	28	20	28	33	26	151				931	603;839;883;1218;1327;2068;2430;3519;3543;4320;5138;5349;5679;6126;6846;7541;7791;7965;8790;9221;9324	True;True;True;True;True;True;True;True;True;True;True;True;True;True;True;True;True;True;True;True;True	627;867;868;912;1256;1369;2124;2499;3619;3644;3645;4443;5283;5500;5839;6350;7098;7818;8077;8258;9109;9549;9654	4323;4324;4325;4326;4327;4328;4329;4330;4331;4332;4333;4334;6039;6040;6041;6042;6043;6044;6045;6046;6047;6048;6277;6278;6279;6280;6281;6282;6283;6284;6285;6286;8173;8174;8175;8176;8856;8857;8858;12775;12776;12777;14792;14793;14794;21169;21170;21171;21172;21173;21174;21332;21333;21334;25952;25953;25954;25955;25956;30849;30850;30851;30852;30853;30854;30855;30856;30857;31983;31984;31985;31986;31987;…	6578;6579;6580;6581;9127;9128;9129;9130;9131;9132;9133;9134;9135;9136;9409;9410;9411;9412;9413;9414;9415;9416;9417;9418;9419;11807;11808;12753;12754;12755;17616;17617;17618;20347;20348;29094;29095;29096;29097;29098;29099;29100;29101;29102;29369;29370;29371;35729;35730;35731;35732;42774;42775;42776;42777;42778;42779;42780;42781;42782;42783;42784;44296;44297;44298;44299;44300;44301;44302;44303;4430…	6578;9129;9416;11808;12753;17616;20347;29098;29371;35731;42778;44297;47191;51379;56486;61498;63723;65015;72546;75562;76132	176;177	84;389
60S ribosomal protein L9	RPL9	>tr|D6RAN4|D6RAN4_HUMAN 60S ribosomal protein L9 (Fragment) OS=Homo sapiens GN=RPL9 PE=1 SV=4;>sp|P32969|RL9_HUMAN 60S ribosomal protein L9 OS=Homo sapiens GN=RPL9 PE=1 SV=1;>tr|H0Y9V9|H0Y9V9_HUMAN 60S ribosomal protein L9 (Fragment) OS=Homo sapiens GN=RPL	32429		5516.5	7856	5588.6	3947.8	5985.1	3534.6		26629	28910	26890	32447	25972	24998		259430	44132	62848	44709	31583	47881	28277		12	15	6	12	7	6	58				288	887;939;2490;3372;7998	True;True;True;True;True	917;971;2560;3469;8291	6327;6328;6329;6330;6331;6570;6571;6572;6573;6574;6575;6576;6577;15068;15069;15070;15071;15072;15073;15074;20366;47527;47528;47529;47530;47531;47532;47533;47534;47535;47536;47537;47538;47539	9488;9489;9490;9738;9739;9740;9741;9742;9743;9744;9745;9746;9747;9748;9749;9750;9751;9752;9753;9754;9755;9756;9757;9758;9759;9760;9761;9762;9763;9764;9765;9766;20632;20633;20634;20635;20636;20637;28124;65292;65293;65294;65295;65296;65297;65298;65299;65300;65301;65302;65303;65304;65305;65306;65307;65308;65309;65310;65311	9490;9740;20635;28124;65302
Destrin	DSTN	>tr|F6RFD5|F6RFD5_HUMAN Destrin OS=Homo sapiens GN=DSTN PE=1 SV=1;>sp|P60981-2|DEST_HUMAN Isoform 2 of Destrin OS=Homo sapiens GN=DSTN;>sp|P60981|DEST_HUMAN Destrin OS=Homo sapiens GN=DSTN PE=1 SV=3	32172		5701.9	4189	4595.1	4682.5	7203.4	5800.4		37838	25455	32783	34608	36163	33620		289550	51317	37701	41356	42143	64830	52203		6	4	3	6	5	8	32				437	1656;1936;3475;5687;9215	True;True;True;True;True	1703;1987;3574;5847;5848;9543	10586;10587;10588;10589;12006;12007;12008;12009;12010;12011;12012;12013;12014;20933;20934;20935;20936;20937;34037;34038;34039;34040;34041;34042;34043;55109;55110;55111;55112;55113	14874;14875;14876;14877;16697;16698;16699;16700;16701;16702;16703;16704;16705;16706;16707;16708;16709;28872;28873;47280;47281;47282;47283;47284;47285;47286;75532;75533;75534;75535;75536;75537	14876;16707;28873;47281;75536	51	100
14-3-3 protein beta/alpha;14-3-3 protein beta/alpha, N-terminally processed	YWHAB	>sp|P31946-2|1433B_HUMAN Isoform Short of 14-3-3 protein beta/alpha OS=Homo sapiens GN=YWHAB;>sp|P31946|1433B_HUMAN 14-3-3 protein beta/alpha OS=Homo sapiens GN=YWHAB PE=1 SV=3	32160		4151.4	6376.6	3905.7	5483.8	5932.7	6309.7		55195	52751	40577	57983	47731	56808		450240	58120	89272	54680	76773	83058	88336		11	26	15	20	36	13	121				1090	745;1265;1358;4337;6328;6949;7731;9378;9396	True;True;False;False;False;True;True;True;True	772;1305;1401;1402;4460;6563;7202;8014;9709;9727	5241;8493;8494;8495;8496;8497;8498;8499;8500;8501;8990;8991;8992;8993;8994;8995;8996;8997;8998;8999;9000;9001;9002;9003;9004;9005;9006;9007;9008;9009;9010;9011;9012;9013;9014;9015;9016;9017;9018;9019;9020;9021;26077;38027;38028;38029;41426;41427;41428;41429;41430;41431;41432;41433;41434;41435;41436;41437;45916;45917;45918;45919;45920;45921;45922;45923;45924;45925;45926;45927;45928;45929;45930;459…	7933;12247;12248;12249;12250;12251;12252;12253;12254;12255;12256;12890;12891;12892;12893;12894;12895;12896;12897;12898;12899;12900;12901;12902;12903;12904;12905;12906;12907;12908;12909;12910;12911;12912;12913;12914;12915;12916;12917;12918;12919;12920;12921;12922;12923;12924;12925;12926;12927;12928;12929;12930;12931;12932;12933;12934;12935;12936;12937;12938;12939;12940;12941;12942;12943;12944;1294…	7933;12254;12937;35917;52886;57055;63096;76535;76599	212	218
High mobility group protein B2	HMGB2	>sp|P26583|HMGB2_HUMAN High mobility group protein B2 OS=Homo sapiens GN=HMGB2 PE=1 SV=2;>tr|D6R9A6|D6R9A6_HUMAN High mobility group protein B2 (Fragment) OS=Homo sapiens GN=HMGB2 PE=1 SV=1	31932		2086.4	11900	4468.5	3635.9	5114.1	4727.4		15004	33584	20023	14656	18646	21332		191590	12518	71398	26811	21816	30684	28364		3	8	9	5	5	9	39				1042	3591;4301;5743;7196	True;True;True;True	3694;4423;5905;7459	21646;21647;21648;21649;21650;25830;25831;25832;25833;25834;34398;34399;34400;34401;34402;34403;34404;34405;34406;34407;34408;34409;34410;34411;34412;34413;34414;34415;34416;42915;42916;42917;42918;42919	29735;29736;29737;35497;35498;35499;35500;35501;35502;35503;35504;35505;35506;47842;47843;47844;47845;47846;47847;47848;47849;47850;47851;47852;47853;47854;47855;47856;47857;47858;47859;47860;47861;47862;47863;47864;47865;58918;58919;58920;58921	29737;35498;47855;58920
Ras-related protein Rab-6A	RAB6A	>sp|P20340|RAB6A_HUMAN Ras-related protein Rab-6A OS=Homo sapiens GN=RAB6A PE=1 SV=3;>tr|H7BYW1|H7BYW1_HUMAN Ras-related protein Rab-6A (Fragment) OS=Homo sapiens GN=RAB6A PE=1 SV=1	31827		3440.7	7950.1	6016.1	4346.1	6480.9	3592.8		48204	37958	41665	49629	52220	40756		413750	44729	103350	78209	56500	84251	46706		2	10	5	8	15	3	43				993	1360;1946;3260;5128;5466;7387;7607;8312	True;True;True;False;True;True;True;True	1404;1998;1999;3352;3353;5273;5622;7658;7884;8615	9030;12068;12069;12070;12071;12072;12073;12074;12075;12076;19691;19692;19693;19694;19695;19696;19697;19698;30787;30788;30789;30790;30791;30792;30793;30794;30795;30796;30797;30798;30799;30800;30801;30802;30803;30804;30805;30806;30807;32665;32666;32667;32668;32669;32670;32671;43922;43923;43924;45253;45254;45255;45256;49531;49532;49533;49534;49535;49536;49537;49538;49539	12972;12973;12974;16761;16762;16763;16764;16765;16766;16767;16768;27222;27223;27224;27225;27226;27227;27228;27229;27230;42677;42678;42679;42680;42681;42682;42683;42684;42685;42686;42687;42688;42689;42690;42691;42692;42693;42694;42695;42696;42697;42698;42699;42700;42701;42702;42703;42704;42705;42706;42707;42708;42709;42710;42711;42712;42713;42714;42715;42716;42717;42718;42719;42720;45200;45201;452…	12972;16766;27226;42678;45204;60307;62159;68304	194;195	122;151
Eukaryotic initiation factor 4A-I	EIF4A1	>sp|P60842|IF4A1_HUMAN Eukaryotic initiation factor 4A-I OS=Homo sapiens GN=EIF4A1 PE=1 SV=1;>tr|J3KT12|J3KT12_HUMAN Eukaryotic initiation factor 4A-I OS=Homo sapiens GN=EIF4A1 PE=1 SV=1;>sp|P60842-2|IF4A1_HUMAN Isoform 2 of Eukaryotic initiation factor 4A	31650		3487.4	6232.2	6606.1	4726.2	6370	4227.6		88352	68822	88325	91271	83031	72961		727940	80210	143340	151940	108700	146510	97235		16	22	28	23	35	17	141				1245	958;1063;1313;3055;3160;3161;3396;4974;5130;5688;5947;6758;7756;8441;8515;8731	True;True;True;True;True;True;True;True;True;True;True;True;True;True;True;True	990;1097;1354;3139;3246;3247;3493;5117;5275;5849;6132;6133;7008;8040;8750;8825;9048	6676;6677;6678;6679;6680;6681;6682;7216;7217;7218;7219;7220;7221;7222;7223;7224;7225;7226;7227;8760;8761;8762;8763;8764;18443;18444;18445;18446;18447;18448;18449;18450;18451;18452;18453;18454;18455;19081;19082;19083;19084;19085;19086;19087;19088;19089;19090;19091;19092;20526;20527;20528;20529;20530;20531;20532;20533;20534;20535;20536;20537;29972;29973;29974;29975;29976;30815;30816;30817;30818;308…	9865;9866;9867;10457;10458;10459;10460;10461;10462;10463;10464;10465;10466;12557;12558;12559;12560;12561;12562;12563;12564;12565;12566;25559;25560;25561;25562;25563;25564;25565;25566;25567;25568;25569;25570;25571;25572;25573;25574;25575;25576;25577;26401;26402;26403;26404;26405;26406;26407;26408;26409;26410;26411;26412;26413;28374;28375;28376;28377;28378;28379;28380;28381;28382;28383;28384;28385;…	9866;10460;12558;25575;26404;26411;28379;41651;42729;47287;49517;55866;63479;69591;70267;72158	264	178
40S ribosomal protein S9	RPS9	>sp|P46781|RS9_HUMAN 40S ribosomal protein S9 OS=Homo sapiens GN=RPS9 PE=1 SV=3;>tr|B5MCT8|B5MCT8_HUMAN 40S ribosomal protein S9 OS=Homo sapiens GN=RPS9 PE=3 SV=1;>tr|C9JM19|C9JM19_HUMAN 40S ribosomal protein S9 OS=Homo sapiens GN=RPS9 PE=3 SV=1	31441		3494.2	9685	5975.3	4186.9	5281.5	2818.3		37119	45668	44723	33955	34589	34401		345850	38437	106540	65728	46056	58097	31002		6	14	10	8	10	6	54				1160	1930;3509;3969;3987;4162;4594;5810;6976	True;True;True;True;True;True;True;True	1981;3608;4083;4101;4281;4725;5974;7229	11978;11979;11980;21125;23981;23982;23983;23984;23985;23986;23987;23988;24058;24059;24060;24061;24062;24063;24064;24938;24939;24940;24941;24942;24943;27656;27657;27658;27659;27660;27661;27662;34823;34824;41585;41586;41587;41588;41589;41590	16588;16589;16590;29060;29061;33015;33016;33017;33018;33019;33020;33021;33022;33023;33024;33025;33026;33027;33028;33029;33030;33031;33032;33033;33111;33112;33113;33114;33115;33116;33117;33118;33119;33120;33121;34218;34219;34220;34221;34222;34223;34224;34225;34226;38452;38453;38454;38455;38456;38457;38458;48381;48382;57221;57222;57223	16590;29061;33026;33113;34222;38452;48381;57223
40S ribosomal protein S6	RPS6	>tr|A2A3R5|A2A3R5_HUMAN 40S ribosomal protein S6 OS=Homo sapiens GN=RPS6 PE=3 SV=1;>sp|P62753|RS6_HUMAN 40S ribosomal protein S6 OS=Homo sapiens GN=RPS6 PE=1 SV=1;>tr|A2A3R7|A2A3R7_HUMAN 40S ribosomal protein S6 OS=Homo sapiens GN=RPS6 PE=1 SV=1	31367		4094.1	4955.3	5557.5	5990.5	6502.1	4267.7		20937	0	22835	25995	23902	21795		188200	24565	29732	33345	35943	39013	25606		2	0	1	5	2	3	13				131	1150;5857	True;True	1186;6024;6025	7693;7694;7695;7696;7697;7698;35083;35084;35085;35086;35087;35088;35089;35090;35091	11087;11088;11089;11090;11091;11092;11093;11094;11095;11096;48713;48714;48715;48716;48717	11094;48716	15	1
Histone-binding protein RBBP4	RBBP4	>sp|Q09028-3|RBBP4_HUMAN Isoform 3 of Histone-binding protein RBBP4 OS=Homo sapiens GN=RBBP4;>sp|Q09028|RBBP4_HUMAN Histone-binding protein RBBP4 OS=Homo sapiens GN=RBBP4 PE=1 SV=3;>sp|Q09028-4|RBBP4_HUMAN Isoform 4 of Histone-binding protein RBBP4 OS=Homo	31032		4216.6	8183.1	5981.2	3715.8	5586	3349.1		50201	49898	49268	53483	45729	42399		434440	59032	114560	83737	52021	78203	46887		11	17	18	15	11	8	80				1384	885;1507;2905;4289;4893;4982;5489;7969;8122;8226	True;True;True;True;True;True;True;True;True;True	914;1552;2986;4409;5033;5125;5646;8262;8419;8525	6288;6289;6290;6291;6292;6293;6294;6295;6296;6297;9809;17486;17487;17488;17489;17490;17491;25712;25713;25714;25715;25716;29576;29577;29578;29579;29580;30009;30010;30011;30012;30013;30014;32820;32821;32822;32823;32824;47371;47372;47373;47374;47375;47376;47377;47378;47379;47380;47381;48262;48263;48264;48265;48266;48267;48268;48961;48962;48963;48964;48965;48966;48967	9421;9422;9423;9424;9425;9426;9427;9428;9429;9430;13931;23970;23971;23972;35280;35281;35282;35283;35284;35285;35286;35287;41178;41179;41180;41181;41182;41183;41701;41702;41703;41704;41705;41706;45514;45515;45516;65065;65066;65067;65068;65069;65070;65071;65072;65073;65074;65075;65076;65077;65078;66272;66273;66274;66275;66276;66277;66278;66279;66280;66281;66282;66283;67287;67288;67289;67290;67291;6…	9421;13931;23972;35282;41180;41704;45515;65072;66275;67301
Elongation factor 1-beta	EEF1B2	>sp|P24534|EF1B_HUMAN Elongation factor 1-beta OS=Homo sapiens GN=EEF1B2 PE=1 SV=3	30963		3455.4	7249.3	5555.2	5157.7	4427.5	5117.6		46218	40698	38638	45907	41589	45558		371550	41464	86992	66663	61892	53129	61411		10	6	10	15	6	14	61				1022	5534;7414;7497;7577;8604;9315	True;True;True;True;True;True	5692;7686;7773;7854;8916;9645	33156;33157;33158;33159;33160;33161;44062;44063;44064;44065;44066;44067;44530;44531;44532;44533;45060;45061;45062;45063;45064;45065;51535;51536;51537;51538;55587;55588;55589;55590;55591;55592;55593;55594;55595;55596;55597;55598;55599;55600	45967;60489;60490;60491;60492;60493;60494;60495;60496;61060;61061;61062;61063;61064;61065;61818;61819;61820;61821;61822;61823;61824;61825;61826;61827;61828;61829;61830;71039;71040;71041;76031;76032;76033;76034;76035;76036;76037;76038;76039;76040;76041;76042;76043;76044;76045;76046;76047;76048;76049;76050;76051;76052;76053;76054;76055;76056;76057;76058;76059;76060;76061	45967;60495;61063;61821;71040;76054
40S ribosomal protein S17-like;40S ribosomal protein S17	RPS17L;RPS17	>sp|P0CW22|RS17L_HUMAN 40S ribosomal protein S17-like OS=Homo sapiens GN=RPS17L PE=1 SV=1;>sp|P08708|RS17_HUMAN 40S ribosomal protein S17 OS=Homo sapiens GN=RPS17 PE=1 SV=2;>tr|H0YN88|H0YN88_HUMAN 40S ribosomal protein S17 OS=Homo sapiens GN=RPS17 PE=1 SV=	30756		2449.1	11952	4475.7	5636.9	4906.4	1335.5		16778	16617	12771	22670	12706	0		153780	12246	59762	22379	28184	24532	6677.5		4	14	7	13	7	10	55				883	1275;3722;4496;7002	True;True;True;True	1315;3827;4623;4624;7256	8536;8537;8538;8539;8540;8541;8542;8543;8544;8545;8546;8547;8548;8549;8550;8551;8552;8553;8554;22477;22478;22479;22480;22481;22482;27097;27098;27099;27100;27101;27102;27103;27104;27105;27106;27107;27108;27109;27110;27111;27112;27113;27114;41702;41703;41704	12284;12285;12286;12287;12288;12289;12290;12291;12292;12293;12294;12295;12296;12297;12298;12299;12300;12301;12302;12303;12304;12305;12306;31027;31028;31029;31030;31031;31032;31033;31034;37692;37693;37694;37695;37696;37697;37698;37699;37700;37701;37702;37703;37704;37705;37706;37707;37708;37709;37710;37711;37712;57341;57342;57343;57344;57345	12303;31032;37699;57343	142	126
Adenylate kinase isoenzyme 1	AK1	>tr|Q5T9B7|Q5T9B7_HUMAN Adenylate kinase isoenzyme 1 OS=Homo sapiens GN=AK1 PE=1 SV=1;>sp|P00568|KAD1_HUMAN Adenylate kinase isoenzyme 1 OS=Homo sapiens GN=AK1 PE=1 SV=3;>tr|H0Y4J6|H0Y4J6_HUMAN Adenylate kinase isoenzyme 1 (Fragment) OS=Homo sapiens GN=AK1	30704		3235.4	4757.3	8169.1	3617.9	6019.7	4904.1		40614	42006	43031	41158	46749	44368		368440	38824	57088	98029	43415	72237	58849		7	9	9	11	11	9	56				822	651;2968;3245;4380;4585;9330	True;True;True;True;True;True	676;3051;3337;4503;4714;9660	4666;4667;4668;4669;4670;17883;17884;17885;17886;17887;17888;19591;19592;19593;19594;19595;19596;19597;19598;19599;19600;19601;19602;26331;26332;26333;26334;26335;26336;27578;27579;27580;27581;27582;27583;55681;55682;55683;55684	7098;7099;7100;7101;7102;7103;7104;24640;24641;24642;24643;24644;24645;24646;24647;24648;24649;24650;27107;27108;27109;27110;27111;27112;27113;27114;27115;27116;27117;27118;27119;27120;27121;27122;36241;36242;36243;36244;36245;38347;38348;38349;38350;38351;38352;38353;38354;38355;38356;38357;38358;38359;76176;76177;76178;76179	7101;24644;27114;36245;38350;76176
Elongation factor 2	EEF2	>sp|P13639|EF2_HUMAN Elongation factor 2 OS=Homo sapiens GN=EEF2 PE=1 SV=4	30639		2979.9	7243.3	5477.4	4562.8	5714.3	4661.5		140370	151790	167660	162310	160480	153940		1378800	134100	325950	246480	205330	257140	209770		22	48	26	44	33	33	206				936	394;587;588;777;966;1361;1602;1756;1757;2694;3035;3367;5685;6394;7595;8507;8557;8844;9271	True;True;True;True;True;True;True;True;True;True;True;True;True;True;True;True;True;True;True	406;611;612;804;998;1405;1649;1803;1804;2773;3119;3464;5845;6631;7872;8817;8868;9166;9600	2902;2903;2904;2905;2906;2907;2908;2909;2910;2911;2912;2913;2914;2915;4254;4255;4256;4257;4258;4259;4260;4261;4262;4263;4264;4265;4266;4267;4268;5413;5414;5415;5416;5417;5418;5419;5420;5421;5422;5423;5424;5425;5426;5427;6721;6722;6723;6724;6725;6726;6727;6728;6729;6730;6731;6732;6733;6734;9031;9032;9033;9034;9035;9036;9037;9038;10354;10355;10356;10357;10358;10359;11059;11060;11061;11062;11063;110…	4050;4051;4052;4053;4054;4055;4056;4057;4058;4059;4060;4061;4062;4063;4064;4065;4066;4067;4068;6503;6504;6505;6506;6507;6508;6509;6510;6511;6512;6513;6514;6515;6516;6517;6518;6519;6520;6521;6522;6523;8122;8123;8124;8125;8126;8127;8128;8129;8130;8131;8132;8133;8134;8135;8136;8137;8138;8139;8140;8141;8142;8143;8144;8145;8146;8147;9912;9913;9914;9915;9916;9917;9918;9919;9920;9921;9922;9923;9924;9925…	4053;6506;6523;8142;9921;12984;14605;15477;15490;22115;25096;28061;47272;53388;61994;70228;70608;72907;75802
60S ribosomal protein L4	RPL4	>sp|P36578|RL4_HUMAN 60S ribosomal protein L4 OS=Homo sapiens GN=RPL4 PE=1 SV=5;>tr|H3BTP7|H3BTP7_HUMAN 60S ribosomal protein L4 (Fragment) OS=Homo sapiens GN=RPL4 PE=1 SV=1;>tr|H3BU31|H3BU31_HUMAN 60S ribosomal protein L4 (Fragment) OS=Homo sapiens GN=RPL	30453		3709.4	6810.8	5669.2	4591.9	5489.9	4182.3		66470	51669	50650	61667	48033	48674		487260	59351	108970	90706	73471	87838	66917		10	20	12	16	16	15	89				1115	533;3851;4019;6339;6530;6608;6898	True;True;True;True;True;True;True	556;3962;4133;6575;6772;6851;7151	3929;3930;3931;3932;3933;3934;3935;3936;3937;3938;3939;3940;3941;3942;3943;3944;23385;23386;23387;23388;23389;23390;24205;24206;24207;24208;24209;24210;24211;38077;38078;38079;38080;38081;38082;38083;38084;38085;39326;39327;39328;39329;39330;39331;39332;39333;39666;39667;39668;39669;39670;41175;41176;41177;41178;41179;41180;41181	6111;6112;6113;6114;6115;6116;6117;6118;6119;6120;6121;6122;6123;6124;6125;6126;6127;6128;6129;6130;6131;6132;6133;6134;6135;32330;32331;33298;33299;33300;33301;33302;33303;33304;33305;33306;33307;33308;33309;33310;33311;33312;33313;33314;52935;52936;52937;52938;52939;52940;52941;52942;52943;52944;52945;52946;52947;52948;54628;54629;54630;54631;54632;54633;54634;54635;54636;54637;54638;54639;5464…	6113;32331;33298;52937;54631;54947;56760
40S ribosomal protein S16	RPS16	>tr|M0R210|M0R210_HUMAN 40S ribosomal protein S16 OS=Homo sapiens GN=RPS16 PE=3 SV=1;>sp|P62249|RS16_HUMAN 40S ribosomal protein S16 OS=Homo sapiens GN=RPS16 PE=1 SV=2;>tr|M0R3H0|M0R3H0_HUMAN 40S ribosomal protein S16 OS=Homo sapiens GN=RPS16 PE=1 SV=1;>tr	30344		1864.6	6286.2	1738.9	3607.8	13361	3485.3		33327	28320	26990	28064	44288	32759		303440	18646	62862	17389	36078	133610	34853		5	15	5	5	6	7	43				646	1115;3001;3217;4555;8000	True;True;True;True;True	1150;3084;3309;4684;8293	7499;7500;7501;7502;7503;7504;18065;18066;18067;18068;19445;19446;19447;19448;19449;19450;19451;27415;27416;27417;27418;27419;27420;27421;27422;27423;47549	10847;10848;10849;24904;24905;24906;24907;26928;26929;26930;26931;26932;26933;26934;26935;26936;26937;38128;38129;38130;38131;38132;38133;38134;38135;38136;38137;38138;38139;38140;38141;38142;38143;38144;38145;38146;38147;38148;38149;38150;38151;38152;38153;65326	10847;24904;26935;38135;65326
60S ribosomal protein L14	RPL14	>tr|E7EPB3|E7EPB3_HUMAN 60S ribosomal protein L14 OS=Homo sapiens GN=RPL14 PE=1 SV=1;>sp|P50914|RL14_HUMAN 60S ribosomal protein L14 OS=Homo sapiens GN=RPL14 PE=1 SV=4	30039		3149.6	8173	5332.7	4290.7	4946.8	4146.4		22702	17870	20429	23868	16992	20476		180230	18897	49038	31996	25744	29681	24878		3	2	1	1	2	1	10				322	5430;8391	True;True	5585;8697	32470;32471;32472;32473;32474;32475;32476;32477;32478;32479;32480;50177;50178;50179;50180	44967;44968;44969;44970;44971;44972;44973;44974;69210;69211;69212;69213	44974;69212
Matrin-3	MATR3	>tr|A8MXP9|A8MXP9_HUMAN Matrin-3 OS=Homo sapiens GN=MATR3 PE=4 SV=1;>sp|P43243|MATR3_HUMAN Matrin-3 OS=Homo sapiens GN=MATR3 PE=1 SV=2;>tr|D6REM6|D6REM6_HUMAN Matrin-3 OS=Homo sapiens GN=MATR3 PE=1 SV=1;>tr|D6R991|D6R991_HUMAN Matrin-3 (Fragment) OS=Homo s	29907		2420.1	7719.8	4702.1	5594.4	4999.2	4470.8		106520	121220	126260	159530	117630	143270		1166400	94385	301070	183380	218180	194970	174360		31	38	25	41	28	39	202				160	473;863;870;1164;2829;2848;3224;3411;4011;4376;4921;5377;7527;7801;8706;9026;9465	True;True;True;True;True;True;True;True;True;True;True;True;True;True;True;True;True	490;892;899;1200;2910;2929;3316;3508;4125;4499;5064;5529;7804;8088;9021;9352;9798	3497;3498;3499;3500;3501;3502;6180;6218;6219;6220;6221;6222;6223;7814;17047;17048;17049;17050;17051;17052;17053;17054;17145;17146;17147;17148;17149;17150;17151;17152;17153;17154;17155;17156;17157;17158;19484;19485;19486;19487;19488;19489;19490;19491;20610;24157;26297;26298;26299;26300;26301;26302;26303;26304;26305;26306;26307;26308;26309;26310;26311;26312;26313;26314;26315;26316;29728;32131;32132…	5421;5422;5423;5424;5425;5426;5427;5428;5429;5430;5431;9302;9341;9342;9343;9344;9345;9346;9347;9348;9349;9350;9351;9352;9353;9354;11223;23381;23382;23383;23384;23385;23386;23387;23388;23491;23492;23493;23494;23495;23496;23497;23498;23499;23500;23501;23502;23503;23504;23505;23506;23507;23508;23509;23510;23511;23512;23513;23514;23515;23516;26964;26965;26966;26967;26968;26969;26970;26971;26972;26973…	5423;9302;9348;11223;23386;23494;26966;28475;33240;36210;41382;44600;61272;63794;71916;74217;77408	19	38
60S ribosomal protein L7a	RPL7A	>sp|P62424|RL7A_HUMAN 60S ribosomal protein L7a OS=Homo sapiens GN=RPL7A PE=1 SV=2;>tr|Q5T8U3|Q5T8U3_HUMAN 60S ribosomal protein L7a (Fragment) OS=Homo sapiens GN=RPL7A PE=1 SV=1	29824		4192.5	8819.7	5248.8	1508.8	5744.5	4309.2		42934	39653	34968	0	33729	37295		298240	41925	88197	52488	15088	57445	43092		5	10	3	6	7	6	37				1293	290;4861;5829;6214;7044;8896	True;True;True;True;True;True	301;4996;5993;6446;7299;9219	2358;2359;2360;2361;2362;2363;29361;29362;29363;29364;29365;34935;34936;37421;37422;37423;37424;37425;37426;37427;37428;42079;42080;42081;42082;53283;53284;53285;53286;53287	3304;3305;3306;3307;3308;3309;3310;3311;3312;3313;3314;3315;40870;40871;40872;40873;40874;40875;40876;48529;48530;48531;52011;52012;52013;52014;52015;52016;52017;52018;52019;52020;57872;57873;73324;73325;73326	3313;40872;48530;52011;57872;73324
Core histone macro-H2A.2;Histone H2A	H2AFY2	>sp|Q9P0M6|H2AW_HUMAN Core histone macro-H2A.2 OS=Homo sapiens GN=H2AFY2 PE=1 SV=3;>tr|Q5SQT3|Q5SQT3_HUMAN Histone H2A (Fragment) OS=Homo sapiens GN=H2AFY2 PE=4 SV=4	29745		3698.5	6556.8	4752.4	4668.6	5619.7	4449.4		67805	65210	58628	69341	58880	63738		565160	70272	124580	90295	88703	106780	84538		18	22	19	29	20	26	134				1811	288;437;1771;3371;3534;5256;5296;7224;7540;7641;8464	False;True;True;True;False;True;True;True;True;True;True	299;452;1820;3468;3634;5406;5447;7490;7817;7918;8773	2346;2347;2348;2349;2350;2351;3204;3205;3206;3207;3208;3209;3210;3211;3212;11177;11178;11179;11180;20360;20361;20362;20363;20364;20365;21273;21274;21275;21276;21277;21278;21279;21280;21281;21282;21283;21284;21285;21286;21287;21288;21289;31492;31493;31494;31495;31496;31497;31498;31499;31500;31685;31686;43101;43102;44804;44805;44806;44807;44808;44809;44810;44811;44812;44813;44814;44815;44816;44817;…	3280;3281;3282;3283;3284;3285;3286;3287;3288;3289;3290;3291;3292;3293;3294;3295;3296;3297;3298;4685;4686;4687;4688;4689;4690;4691;15638;15639;28120;28121;28122;28123;29257;29258;29259;29260;29261;29262;29263;29264;29265;29266;29267;29268;29269;29270;29271;29272;29273;29274;29275;29276;29277;29278;29279;29280;29281;29282;29283;29284;29285;29286;29287;29288;29289;29290;29291;29292;29293;29294;29295…	3288;4691;15639;28120;29264;43592;43816;59219;61458;62347;69840	364	49
Heterogeneous nuclear ribonucleoprotein U	HNRNPU	>sp|Q00839-2|HNRPU_HUMAN Isoform Short of Heterogeneous nuclear ribonucleoprotein U OS=Homo sapiens GN=HNRNPU;>sp|Q00839|HNRPU_HUMAN Heterogeneous nuclear ribonucleoprotein U OS=Homo sapiens GN=HNRNPU PE=1 SV=6	29673		2366.9	7251.6	4843.1	4549.9	6343.7	4317.7		84133	109430	106640	138430	121050	113460		1038500	82842	253810	169510	159250	222030	151120		16	29	19	24	30	19	137				1348	2019;2502;3399;4976;5067;6218;6663;7568;9437	True;True;True;True;True;True;True;True;True	2073;2572;3496;5119;5211;6450;6909;7845;9768;9769	12530;12531;12532;12533;12534;12535;12536;12537;12538;12539;12540;12541;12542;12543;12544;15115;15116;15117;15118;15119;15120;20555;20556;20557;20558;20559;20560;29978;30482;37440;37441;37442;37443;37444;37445;37446;37447;37448;37449;37450;37451;37452;37453;39960;39961;39962;39963;39964;39965;44987;44988;44989;44990;44991;44992;44993;44994;44995;44996;44997;44998;44999;45000;45001;45002;45003;562…	17302;17303;17304;17305;17306;17307;17308;17309;17310;17311;17312;17313;17314;17315;17316;17317;17318;17319;17320;17321;17322;17323;17324;17325;17326;17327;17328;17329;20670;20671;20672;20673;20674;20675;20676;28411;28412;41656;42342;52040;52041;52042;52043;52044;52045;52046;52047;52048;52049;52050;52051;52052;52053;52054;52055;52056;52057;52058;52059;52060;52061;52062;52063;52064;52065;52066;520…	17321;20676;28412;41656;42342;52066;55301;61734;77035	299	515
Elongation factor 1-gamma	EEF1G	>sp|P26641|EF1G_HUMAN Elongation factor 1-gamma OS=Homo sapiens GN=EEF1G PE=1 SV=3;>sp|P26641-2|EF1G_HUMAN Isoform 2 of Elongation factor 1-gamma OS=Homo sapiens GN=EEF1G	29563		3160	8461	5646.1	3928.7	5124.4	3242.4		81091	93286	75122	76918	81599	68376		709500	75839	203070	135510	94289	122990	77817		18	24	17	22	16	22	119				1046	37;389;479;1009;2291;3234;3920;4602;5749;7602;8773;9494	True;True;True;True;True;True;True;True;True;True;True;True	37;401;496;1041;2355;3326;4033;4733;5911;7879;9092;9827	208;209;210;211;212;213;214;215;216;2858;2859;2860;2861;2862;2863;2864;2865;2866;2867;3529;3530;3531;3532;6920;6921;14002;14003;14004;14005;14006;14007;14008;14009;14010;19534;19535;19536;19537;19538;19539;23756;23757;23758;23759;23760;23761;23762;23763;23764;27706;27707;27708;27709;27710;27711;34438;34439;34440;34441;34442;34443;34444;34445;34446;34447;34448;34449;45216;45217;52610;52611;52612;5…	371;372;373;374;375;376;377;378;379;380;381;382;383;384;385;386;3986;3987;3988;3989;3990;3991;3992;3993;3994;3995;3996;3997;5465;5466;10140;10141;19236;19237;19238;19239;19240;19241;19242;19243;19244;19245;19246;19247;19248;19249;19250;19251;19252;27016;27017;27018;27019;27020;27021;27022;27023;27024;27025;27026;27027;27028;32751;32752;32753;32754;32755;32756;32757;32758;32759;32760;32761;32762;3…	384;3987;5465;10141;19242;27020;32754;38511;47888;62081;72478;77549
High mobility group protein B3	HMGB3	>tr|E9PES6|E9PES6_HUMAN High mobility group protein B3 (Fragment) OS=Homo sapiens GN=HMGB3 PE=1 SV=1;>tr|E7ES08|E7ES08_HUMAN High mobility group protein B3 (Fragment) OS=Homo sapiens GN=HMGB3 PE=1 SV=1;>tr|E7EQU1|E7EQU1_HUMAN High mobility group protein B3	29510		1939.1	7959.4	3681.5	5128.2	6566.2	4235.8		14495	16937	13995	18783	17310	17137		147550	9695.5	39797	18408	25641	32831	21179		4	6	6	7	6	4	33				331	4298;5771;6416;7629	True;True;True;True	4419;5933;6654;7906	25802;25803;25804;25805;25806;34558;34559;34560;34561;34562;34563;34564;34565;34566;38537;45372;45373;45374;45375;45376;45377;45378	35452;35453;35454;35455;35456;35457;35458;35459;35460;35461;35462;35463;35464;48036;48037;48038;48039;48040;48041;48042;53535;62290;62291;62292;62293;62294;62295;62296;62297;62298;62299;62300;62301;62302;62303	35463;48041;53535;62298
Acidic leucine-rich nuclear phosphoprotein 32 family member A	ANP32A	>tr|H0YN26|H0YN26_HUMAN Acidic leucine-rich nuclear phosphoprotein 32 family member A OS=Homo sapiens GN=ANP32A PE=1 SV=1;>sp|P39687|AN32A_HUMAN Acidic leucine-rich nuclear phosphoprotein 32 family member A OS=Homo sapiens GN=ANP32A PE=1 SV=1	29362		1868.9	7844.5	5837.1	3101.8	5982.3	4727.2		26141	30491	28599	28346	31563	29844		264260	16820	70600	52534	27916	53840	42544		1	7	8	6	11	8	41				525	1177;1178;4037;4727;8947	True;True;True;True;True	1213;1214;4151;4861;9271	7868;7869;24292;24293;24294;24295;24296;24297;24298;24299;24300;24301;28567;28568;28569;28570;28571;28572;28573;28574;53579;53580;53581;53582;53583	11301;11302;33404;33405;33406;33407;33408;33409;33410;33411;33412;33413;33414;33415;33416;39777;39778;39779;39780;39781;39782;39783;39784;39785;39786;39787;39788;39789;39790;39791;39792;39793;39794;73717;73718;73719;73720;73721;73722;73723;73724;73725	11301;11302;33408;39789;73724
Glucose-6-phosphate isomerase	GPI	>tr|A0A0A0MTS2|A0A0A0MTS2_HUMAN Glucose-6-phosphate isomerase (Fragment) OS=Homo sapiens GN=GPI PE=4 SV=1;>sp|P06744|G6PI_HUMAN Glucose-6-phosphate isomerase OS=Homo sapiens GN=GPI PE=1 SV=4;>sp|P06744-2|G6PI_HUMAN Isoform 2 of Glucose-6-phosphate isomeras	28929		2660.3	7022.2	5322	4035	5635.1	4254.7		90882	92765	86701	78213	89002	75289		781090	71829	189600	143690	108950	152150	114880		15	35	17	12	24	21	124				118	1698;2270;3474;4084;4257;4629;6028;6379;7868;7934;8038;8519;9078	True;True;True;True;True;True;True;True;True;True;True;True;True	1745;2331;3573;4200;4377;4761;6228;6615;8157;8227;8332;8333;8829;9404	10786;10787;10788;10789;10790;10791;13837;13838;13839;13840;13841;13842;13843;13844;13845;13846;13847;20924;20925;20926;20927;20928;20929;20930;20931;20932;24516;25504;25505;25506;25507;27942;27943;27944;27945;27946;27947;27948;27949;27950;27951;27952;27953;36168;36169;36170;36171;38307;38308;38309;38310;38311;38312;46738;46739;46740;46741;46742;46743;46744;46745;46746;46747;46748;46749;47154;471…	15110;15111;15112;15113;19043;19044;19045;19046;19047;19048;19049;19050;19051;19052;19053;19054;28861;28862;28863;28864;28865;28866;28867;28868;28869;28870;28871;33674;35047;35048;38798;38799;38800;38801;38802;50184;50185;50186;50187;50188;53209;53210;53211;53212;53213;53214;64172;64173;64174;64175;64176;64177;64178;64179;64180;64181;64182;64183;64184;64185;64186;64187;64188;64189;64769;64770;647…	15113;19046;28863;33674;35048;38798;50188;53210;64172;64781;65644;70286;74673	13	181
Cytochrome c	CYCS	>tr|C9JFR7|C9JFR7_HUMAN Cytochrome c (Fragment) OS=Homo sapiens GN=CYCS PE=1 SV=1;>sp|P99999|CYC_HUMAN Cytochrome c OS=Homo sapiens GN=CYCS PE=1 SV=2	28898		4446.2	6765.4	4982.2	2849.9	5907.7	3946.8		23793	18423	20120	19106	18879	20119		173390	26677	40592	29893	17099	35446	23681		6	16	11	7	12	8	60				241	110;3107;5990;7900	True;True;True;True	116;3192;6183;8189	778;779;780;781;782;783;18745;18746;18747;18748;18749;18750;18751;18752;18753;18754;18755;18756;18757;18758;18759;18760;18761;18762;18763;18764;18765;18766;35919;35920;35921;35922;35923;35924;35925;46943;46944;46945;46946;46947;46948	1258;1259;1260;1261;1262;1263;1264;1265;1266;1267;1268;25990;25991;25992;25993;25994;25995;25996;25997;25998;25999;26000;26001;26002;26003;26004;26005;26006;26007;26008;26009;26010;26011;26012;26013;26014;26015;26016;26017;26018;26019;26020;26021;26022;26023;26024;49848;49849;49850;49851;49852;49853;49854;49855;49856;49857;64511;64512;64513;64514	1266;25990;49848;64512
40S ribosomal protein SA	RPSA;RPSAP58	>tr|C9J9K3|C9J9K3_HUMAN 40S ribosomal protein SA (Fragment) OS=Homo sapiens GN=RPSA PE=1 SV=4;>sp|P08865|RSSA_HUMAN 40S ribosomal protein SA OS=Homo sapiens GN=RPSA PE=1 SV=4;>tr|A6NE09|A6NE09_HUMAN 40S ribosomal protein SA OS=Homo sapiens GN=RPSAP58 PE=3	28569		3914.8	8234.8	4371.1	4909.6	3057.2	4081		42423	37966	43799	38134	35839	38262		371390	50893	107050	56824	63824	39744	53053		13	15	9	10	10	15	72				234	460;1283;1794;2483;4826;7151;7262	True;True;True;True;True;True;True	477;1324;1844;2553;4961;7411;7530	3408;3409;3410;3411;3412;3413;3414;3415;3416;3417;3418;3419;8593;8594;11303;11304;11305;11306;11307;11308;11309;11310;15039;15040;15041;15042;15043;15044;15045;29174;29175;29176;29177;29178;29179;42651;42652;42653;42654;42655;42656;43315;43316;43317;43318;43319;43320;43321;43322;43323	5286;5287;5288;5289;5290;5291;5292;5293;5294;5295;5296;5297;5298;5299;5300;5301;5302;5303;5304;5305;5306;5307;12347;15766;15767;15768;15769;15770;15771;15772;15773;20604;20605;20606;20607;20608;20609;20610;40602;40603;40604;40605;40606;40607;40608;40609;40610;40611;40612;58552;58553;58554;58555;58556;58557;58558;58559;58560;58561;58562;58563;59493;59494;59495;59496;59497;59498;59499;59500;59501;5…	5295;12347;15769;20609;40605;58553;59499
Protein NipSnap homolog 1	NIPSNAP1	>sp|Q9BPW8|NIPS1_HUMAN Protein NipSnap homolog 1 OS=Homo sapiens GN=NIPSNAP1 PE=1 SV=1;>tr|C9JDV8|C9JDV8_HUMAN Protein NipSnap homolog 1 (Fragment) OS=Homo sapiens GN=NIPSNAP1 PE=1 SV=3;>tr|H7C2U6|H7C2U6_HUMAN Protein NipSnap homolog 1 (Fragment) OS=Homo s	28567		3534.9	6965.4	3723.6	3688.6	6873.5	3780.7		50199	51104	42707	50622	47022	45700		457070	56558	111450	59577	59017	109980	60492		16	40	18	20	28	20	142				1712	3383;4853;5104;5966;6438;7038	True;True;True;True;True;True	3480;4988;5248;6154;6155;6676;7293	20434;20435;20436;20437;20438;20439;20440;20441;20442;20443;20444;20445;20446;20447;20448;20449;20450;20451;29318;29319;29320;29321;29322;29323;29324;30649;30650;30651;30652;30653;30654;30655;30656;30657;30658;30659;30660;30661;30662;30663;30664;30665;30666;30667;30668;30669;30670;30671;30672;30673;30674;30675;30676;35762;35763;35764;35765;35766;35767;35768;35769;38654;38655;38656;38657;38658;386…	28249;28250;28251;28252;28253;28254;28255;28256;28257;28258;28259;28260;28261;28262;28263;28264;28265;28266;28267;28268;28269;28270;28271;28272;28273;28274;28275;28276;28277;28278;28279;28280;28281;28282;28283;28284;28285;28286;28287;28288;28289;28290;40819;40820;40821;40822;40823;40824;40825;40826;40827;40828;40829;40830;40831;40832;40833;42526;42527;42528;42529;42530;42531;42532;42533;42534;425…	28274;40822;42542;49629;53703;57520	361	180
Heterogeneous nuclear ribonucleoprotein A/B	HNRNPAB	>tr|D6R9P3|D6R9P3_HUMAN Heterogeneous nuclear ribonucleoprotein A/B OS=Homo sapiens GN=HNRNPAB PE=1 SV=1;>tr|D6RD18|D6RD18_HUMAN Heterogeneous nuclear ribonucleoprotein A/B OS=Homo sapiens GN=HNRNPAB PE=1 SV=1;>tr|D6RBZ0|D6RBZ0_HUMAN Heterogeneous nuclear	28506		3045.3	5849.3	4887.7	4606.2	5627.1	4490.2		40451	41601	37461	45083	42952	45080		370580	39588	76041	63541	59880	73153	58373		15	12	16	13	19	18	93				53	2286;2949;2987;4247;5945	True;True;True;True;True	2348;2349;3031;3070;4366;6130	13926;13927;13928;13929;13930;13931;13932;13933;13934;13935;13936;13937;13938;13939;13940;13941;13942;13943;17740;17741;17742;17743;17744;17986;17987;17988;17989;17990;17991;17992;17993;17994;25381;25382;25383;25384;25385;25386;25387;25388;35639;35640;35641;35642;35643;35644	19137;19138;19139;19140;19141;19142;19143;19144;19145;19146;19147;19148;19149;19150;19151;19152;19153;19154;19155;19156;19157;19158;19159;19160;19161;19162;19163;19164;24341;24342;24343;24344;24345;24346;24347;24348;24349;24350;24351;24352;24353;24354;24355;24356;24357;24358;24788;24789;24790;24791;24792;24793;24794;24795;24796;24797;24798;24799;24800;24801;24802;24803;24804;24805;24806;24807;348…	19158;24354;24803;34830;49478	2	187
Lamina-associated polypeptide 2, isoforms beta/gamma;Thymopoietin;Thymopentin	TMPO	>sp|P42167|LAP2B_HUMAN Lamina-associated polypeptide 2, isoforms beta/gamma OS=Homo sapiens GN=TMPO PE=1 SV=2;>tr|G5E972|G5E972_HUMAN Lamina-associated polypeptide 2, isoform alpha OS=Homo sapiens GN=TMPO PE=4 SV=1;>sp|P42167-2|LAP2B_HUMAN Isoform Gamma of	28237		3332.2	8247.8	5744	3761.9	3645.7	3505.6		70183	72775	76895	67799	59208	62912		621220	73309	181450	126370	82761	80205	77122		18	26	23	14	15	17	113				1141	848;1452;2073;2799;3220;3431;3872;6578;6599;6716;7105;7205;7589;9328	True;True;True;True;True;True;True;True;True;True;True;True;True;True	877;1497;2129;2879;3312;3528;3983;6820;6842;6964;7362;7468;7866;9658	6108;6109;6110;6111;6112;6113;6114;6115;6116;6117;6118;6119;6120;6121;6122;6123;9519;9520;9521;9522;12798;12799;12800;12801;16859;19463;19464;19465;19466;19467;20697;20698;20699;20700;20701;20702;20703;20704;20705;20706;20707;20708;20709;20710;23499;39531;39532;39533;39534;39535;39536;39628;39629;39630;39631;39632;39633;40246;40247;40248;40249;40250;40251;40252;40253;42371;42372;42373;42969;42970…	9198;9199;9200;9201;9202;9203;9204;9205;9206;9207;9208;9209;9210;9211;9212;9213;9214;9215;9216;9217;9218;9219;9220;9221;9222;9223;9224;9225;9226;9227;9228;9229;9230;9231;9232;9233;13582;13583;17638;23130;26949;26950;26951;26952;26953;28602;28603;28604;28605;28606;28607;28608;28609;28610;28611;28612;28613;28614;32451;54820;54821;54822;54823;54824;54825;54826;54827;54828;54829;54830;54831;54832;548…	9212;13582;17638;23130;26951;28605;32451;54820;54917;55626;58211;59015;61894;76162
Prohibitin-2	PHB2	>tr|J3KPX7|J3KPX7_HUMAN Prohibitin-2 OS=Homo sapiens GN=PHB2 PE=1 SV=2;>sp|Q99623-2|PHB2_HUMAN Isoform 2 of Prohibitin-2 OS=Homo sapiens GN=PHB2;>sp|Q99623|PHB2_HUMAN Prohibitin-2 OS=Homo sapiens GN=PHB2 PE=1 SV=2;>tr|F5GY37|F5GY37_HUMAN Prohibitin-2 OS=Ho	28106		4790.6	5969.1	4382.5	4484.6	5396.5	3082.3		64211	65632	64045	73955	70891	73855		590220	100600	125350	92033	94177	113330	64728		7	20	16	22	24	17	106				583	583;948;1160;2604;4333;4646;5066;5637;8754;8778	True;True;True;True;True;True;True;True;True;True	606;980;1196;2678;4456;4779;5210;5795;9072;9097	4202;4203;4204;4205;4206;6614;6615;6616;6617;6618;6619;6620;6621;6622;6623;7755;7756;15672;15673;15674;26063;26064;26065;26066;26067;26068;28035;28036;28037;28038;28039;28040;30473;30474;30475;30476;30477;30478;30479;30480;30481;33671;33672;33673;33674;33675;33676;33677;33678;33679;33680;33681;33682;33683;33684;33685;52522;52523;52524;52525;52526;52527;52528;52529;52530;52531;52633;52634;52635;52…	6436;6437;6438;6439;6440;6441;6442;6443;6444;9813;9814;9815;9816;9817;9818;9819;9820;9821;11156;11157;21417;35908;35909;35910;38953;38954;38955;38956;38957;38958;38959;38960;38961;38962;42317;42318;42319;42320;42321;42322;42323;42324;42325;42326;42327;42328;42329;42330;42331;42332;42333;42334;42335;42336;42337;42338;42339;42340;42341;46755;46756;46757;46758;46759;46760;46761;46762;46763;46764;467…	6441;9817;11156;21417;35910;38961;42319;46769;72359;72510
T-complex protein 1 subunit gamma	CCT3	>sp|P49368|TCPG_HUMAN T-complex protein 1 subunit gamma OS=Homo sapiens GN=CCT3 PE=1 SV=4;>tr|B4DUR8|B4DUR8_HUMAN T-complex protein 1 subunit gamma OS=Homo sapiens GN=CCT3 PE=2 SV=1;>sp|P49368-2|TCPG_HUMAN Isoform 2 of T-complex protein 1 subunit gamma OS=	27747		2950.9	7468.1	5719.5	3602.5	4026.2	3979.4		106920	76663	96537	101980	90177	98612		860140	91477	231510	177300	111680	124810	123360		25	19	23	16	32	16	131				1178	327;495;1582;1884;1923;5253;5492;5559;6000;6039;6511;7759;7925	True;True;True;True;True;True;True;True;True;True;True;True;True	339;516;517;1629;1934;1974;5403;5649;5717;6196;6241;6752;8043;8217	2548;2549;2550;2551;2552;2553;3740;3741;3742;3743;3744;3745;3746;3747;10257;10258;10259;10260;10261;10262;10263;10264;10265;10266;10267;11739;11740;11741;11742;11743;11744;11745;11949;11950;11951;31481;31482;31483;31484;31485;31486;32830;32831;32832;32833;32834;32835;32836;33266;33267;33268;33269;33270;33271;35979;35980;35981;35982;35983;35984;35985;35986;35987;35988;35989;36232;36233;36234;36235…	3584;3585;3586;3587;3588;3589;3590;3591;3592;3593;3594;3595;3596;3597;3598;5912;5913;5914;5915;5916;5917;5918;14506;14507;14508;14509;14510;14511;14512;14513;14514;14515;14516;14517;14518;14519;16263;16264;16265;16266;16267;16268;16269;16270;16271;16272;16273;16532;43576;43577;43578;43579;43580;43581;45522;45523;45524;45525;45526;45527;45528;45529;45530;45531;45532;45533;46085;46086;46087;49935;4…	3585;5912;14506;16267;16532;43578;45531;46085;49949;50248;54359;63488;64702	246	429
Ubiquitin-conjugating enzyme E2 N	UBE2N	>sp|P61088|UBE2N_HUMAN Ubiquitin-conjugating enzyme E2 N OS=Homo sapiens GN=UBE2N PE=1 SV=1;>tr|F8VSD4|F8VSD4_HUMAN Ubiquitin-conjugating enzyme E2 N OS=Homo sapiens GN=UBE2N PE=1 SV=1;>tr|F8VZ29|F8VZ29_HUMAN Ubiquitin-conjugating enzyme E2 N OS=Homo sapie	27678		4286	4463.2	2542.3	4834.1	6695.6	4856.5		33299	31987	27875	34670	33559	32183		276780	42860	44632	25423	48341	66956	48565		12	10	10	12	17	12	73				1257	4055;4460;5603;8258;9187;9281	True;True;True;True;True;True	4169;4170;4586;5761;8558;9515;9610	24365;24366;24367;24368;24369;24370;24371;24372;24373;24374;24375;24376;24377;24378;24379;26846;26847;26848;26849;26850;26851;26852;26853;26854;33511;49141;49142;49143;49144;49145;54952;54953;54954;54955;55424;55425;55426;55427;55428;55429;55430;55431;55432;55433;55434	33478;33479;33480;33481;33482;33483;33484;33485;33486;33487;33488;33489;33490;33491;33492;33493;33494;33495;33496;33497;33498;33499;33500;33501;33502;33503;33504;33505;37317;37318;37319;37320;37321;37322;37323;37324;37325;37326;37327;37328;37329;37330;37331;37332;37333;37334;37335;37336;46577;67568;67569;67570;67571;67572;75335;75336;75337;75338;75339;75844;75845;75846;75847;75848;75849;75850;758…	33491;37335;46577;67568;75339;75848	265	64
Ras-related protein Ral-A	RALA;RALB	>sp|P11233|RALA_HUMAN Ras-related protein Ral-A OS=Homo sapiens GN=RALA PE=1 SV=1;>tr|H7C3P7|H7C3P7_HUMAN Ras-related protein Ral-A (Fragment) OS=Homo sapiens GN=RALA PE=1 SV=1;>tr|C9JPE8|C9JPE8_HUMAN Ras-related protein Ral-A (Fragment) OS=Homo sapiens GN	27569		3907.2	4861.1	5256.7	4666.3	5112.5	3764.8		30097	23659	28855	31487	33842	28830		248120	35164	43750	47311	41996	46013	33883		9	11	15	8	9	10	62				915	181;1586;7134;8524;8737;9029	True;True;True;True;True;True	189;1633;7393;8834;9054;9355	1150;1151;1152;1153;1154;1155;10274;10275;10276;10277;10278;10279;42532;42533;42534;42535;42536;42537;42538;42539;42540;51013;51014;51015;51016;51017;51018;52411;52412;52413;52414;54028;54029;54030;54031;54032;54033;54034	1797;1798;1799;14527;14528;14529;14530;14531;14532;14533;14534;14535;14536;14537;14538;14539;14540;14541;14542;14543;58390;58391;58392;58393;58394;58395;58396;58397;58398;58399;58400;58401;58402;58403;58404;58405;70321;70322;70323;70324;70325;70326;70327;70328;70329;70330;70331;70332;70333;70334;70335;70336;70337;72208;74278;74279;74280;74281;74282;74283;74284;74285	1797;14539;58392;70325;72208;74283
Thioredoxin	TXN	>sp|P10599-2|THIO_HUMAN Isoform 2 of Thioredoxin OS=Homo sapiens GN=TXN;>sp|P10599|THIO_HUMAN Thioredoxin OS=Homo sapiens GN=TXN PE=1 SV=3	27559		3149.5	4346	4857	4964.1	6155.9	4086.7		19462	0	16424	24251	22468	19194		165360	18897	26076	29142	29785	36935	24520		7	3	7	8	6	6	37				903	3985;7733	True;True	4099;8016	24048;24049;24050;24051;24052;24053;24054;24055;45963;45964;45965;45966;45967;45968;45969;45970;45971	33093;33094;33095;33096;33097;33098;33099;33100;33101;33102;33103;33104;33105;33106;33107;33108;63180;63181;63182;63183;63184;63185;63186;63187;63188;63189;63190;63191;63192;63193;63194;63195;63196;63197;63198;63199;63200	33103;63199
ADP/ATP translocase 1	SLC25A4	>sp|P12235|ADT1_HUMAN ADP/ATP translocase 1 OS=Homo sapiens GN=SLC25A4 PE=1 SV=4;>tr|V9GYG0|V9GYG0_HUMAN ADP/ATP translocase 1 OS=Homo sapiens GN=SLC25A4 PE=1 SV=1	27422		2940.9	6219.7	5127.7	3574.7	5422.6	4136.4		55281	41286	53199	59123	62394	62665		548440	58818	124390	102550	71493	108450	82729		10	22	13	12	18	14	89				922	89;923;2089;2847;2865;3170;4678;6817;9287	True;True;True;True;True;True;True;True;True	93;954;2145;2928;2946;3256;3257;4811;7069;9616	636;637;638;639;640;641;6501;6502;6503;6504;6505;6506;12869;12870;12871;12872;12873;17141;17142;17143;17144;17252;17253;17254;17255;17256;17257;19123;19124;19125;19126;19127;19128;19129;19130;19131;19132;19133;19134;19135;19136;19137;19138;19139;19140;19141;19142;19143;19144;19145;19146;19147;28244;28245;28246;28247;28248;28249;28250;40790;40791;40792;55463;55464;55465;55466;55467;55468;55469;554…	1109;1110;9662;9663;9664;9665;9666;9667;9668;17711;17712;17713;17714;17715;17716;17717;17718;17719;17720;23485;23486;23487;23488;23489;23490;23649;23650;23651;23652;23653;23654;23655;23656;23657;23658;23659;23660;26439;26440;26441;26442;26443;26444;26445;26446;26447;26448;26449;26450;26451;26452;26453;26454;26455;26456;26457;26458;26459;26460;39294;39295;39296;39297;39298;39299;39300;39301;39302;…	1109;9663;17715;23489;23649;26445;39296;56349;75905	112	282
Enhancer of rudimentary homolog	ERH	>tr|G3V279|G3V279_HUMAN Enhancer of rudimentary homolog OS=Homo sapiens GN=ERH PE=1 SV=1;>sp|P84090|ERH_HUMAN Enhancer of rudimentary homolog OS=Homo sapiens GN=ERH PE=1 SV=1	27063		3588.1	3771.9	4292.2	5763.1	5631.3	4016.5		0	0	0	0	0	12717		108250	14352	15088	17169	23052	22525	16066		5	4	5	4	2	4	24				477	7316	TRUE	7585	43572;43573;43574;43575;43576;43577;43578;43579	59878;59879;59880;59881;59882;59883;59884;59885;59886;59887;59888;59889;59890;59891;59892;59893;59894;59895;59896;59897;59898;59899;59900;59901	59884
Rab GDP dissociation inhibitor beta	GDI2	>sp|P50395|GDIB_HUMAN Rab GDP dissociation inhibitor beta OS=Homo sapiens GN=GDI2 PE=1 SV=2;>sp|P50395-2|GDIB_HUMAN Isoform 2 of Rab GDP dissociation inhibitor beta OS=Homo sapiens GN=GDI2;>tr|Q5SX87|Q5SX87_HUMAN Rab GDP dissociation inhibitor beta (Fragme	27003		2796.1	5579.3	4822.1	4641.3	5574.4	3589.9		85604	67363	80753	88156	84766	73466		756090	78290	156220	135020	129960	156080	100520		12	23	19	20	24	16	114				1199	1088;1455;1968;2354;2539;2581;2582;2589;2755;3257;5713;6010;6428;6560;7525;8900;9345	True;False;True;False;False;True;True;True;True;False;False;False;True;True;False;True;True	1123;1500;2021;2421;2610;2654;2655;2662;2835;3349;5875;6207;6208;6666;6802;7802;9223;9676	7343;7344;7345;7346;7347;7348;7349;9536;9537;9538;9539;9540;9541;12218;12219;12220;12221;12222;12223;12224;12225;12226;12227;14450;14451;14452;14453;14454;14455;14456;14457;14458;14459;14460;15308;15309;15310;15311;15312;15549;15550;15551;15552;15553;15554;15555;15556;15557;15558;15594;15595;15596;15597;15598;16545;16546;16547;16548;16549;16550;16551;16552;16553;16554;19679;19680;19681;19682;1968…	10647;10648;10649;10650;10651;10652;10653;13598;13599;13600;13601;13602;13603;13604;13605;13606;13607;13608;13609;13610;13611;13612;13613;13614;13615;13616;13617;13618;13619;13620;13621;16918;16919;16920;16921;16922;16923;16924;16925;16926;16927;16928;19906;19907;19908;19909;19910;19911;19912;19913;19914;19915;19916;19917;19918;19919;20926;20927;21245;21246;21247;21248;21249;21250;21251;21252;212…	10651;13612;16926;19907;20927;21250;21255;21330;22577;27206;47518;50010;53610;54743;61207;73358;76312	223	90
Nucleolin	NCL	>sp|P19338|NUCL_HUMAN Nucleolin OS=Homo sapiens GN=NCL PE=1 SV=3;>tr|H7BY16|H7BY16_HUMAN Nucleolin (Fragment) OS=Homo sapiens GN=NCL PE=1 SV=4	26917		2352.9	7225.6	4188.1	3748.9	5013.2	4388.1		90681	113670	93050	119220	109420	110210		942080	82352	252890	146580	131210	175460	153580		23	31	22	25	27	31	159				983	353;2474;2951;3047;3124;3391;6177;7431;7896;8055;8465;8987	True;True;True;True;True;True;True;True;True;True;True;True	365;2544;3033;3131;3210;3488;6409;7704;8185;8351;8774;9312	2670;2671;2672;2673;14995;14996;14997;14998;14999;15000;15001;17750;17751;17752;17753;17754;17755;17756;17757;18398;18399;18400;18401;18402;18843;18844;18845;18846;18847;18848;20485;20486;20487;20488;20489;20490;20491;20492;20493;20494;20495;20496;20497;37232;37233;37234;37235;37236;37237;44180;44181;44182;44183;44184;46926;46927;46928;46929;46930;46931;47883;47884;47885;47886;47887;47888;50648;5…	3737;3738;3739;3740;3741;20565;20566;20567;20568;20569;20570;20571;20572;20573;20574;20575;20576;20577;20578;20579;20580;24365;24366;24367;24368;24369;24370;24371;24372;24373;24374;24375;24376;24377;24378;24379;24380;24381;24382;24383;24384;24385;24386;24387;24388;24389;24390;24391;25504;25505;25506;25507;25508;25509;25510;25511;25512;25513;26107;26108;26109;26110;26111;28326;28327;28328;28329;28…	3739;20578;24379;25509;26107;28340;51768;60615;64491;65807;69849;73977
Small nuclear ribonucleoprotein Sm D3	SNRPD3	>sp|P62318-2|SMD3_HUMAN Isoform 2 of Small nuclear ribonucleoprotein Sm D3 OS=Homo sapiens GN=SNRPD3;>sp|P62318|SMD3_HUMAN Small nuclear ribonucleoprotein Sm D3 OS=Homo sapiens GN=SNRPD3 PE=1 SV=1	26745		2907.6	7368.5	3637.8	3748.7	5194.1	3888.3		0	0	0	0	0	17627		187210	20353	51579	25465	26241	36358	27218		3	6	4	4	6	3	26				1291	2526	TRUE	2596;2597	15205;15206;15207;15208;15209;15210;15211;15212;15213;15214;15215;15216	20766;20767;20768;20769;20770;20771;20772;20773;20774;20775;20776;20777;20778;20779;20780;20781;20782;20783;20784;20785;20786;20787;20788;20789;20790;20791;20792	20775	279	76
Ras-related protein Rab-1B;Putative Ras-related protein Rab-1C	RAB1B;RAB1C	>sp|Q9H0U4|RAB1B_HUMAN Ras-related protein Rab-1B OS=Homo sapiens GN=RAB1B PE=1 SV=1;>tr|A0A087WTI1|A0A087WTI1_HUMAN Ras-related protein Rab-1B OS=Homo sapiens GN=RAB1B PE=4 SV=1;>tr|E9PLD0|E9PLD0_HUMAN Ras-related protein Rab-1B OS=Homo sapiens GN=RAB1B P	26740		3280.4	3950.2	5226.9	5720.1	5025.6	3536.9		44345	26302	43654	52370	42455	45762		401100	49205	59253	78404	85801	75384	53054		14	14	14	21	16	11	90				1741	1678;2309;2818;4655;5128;6052;6980	True;True;True;True;False;True;True	1725;2373;2899;4788;5273;6257;7233	10695;10696;10697;10698;10699;10700;10701;10702;10703;10704;10705;10706;14088;14089;14090;14091;14092;14093;14094;14095;14096;14097;14098;14099;14100;14101;14102;16970;16971;16972;16973;28095;28096;28097;28098;28099;28100;28101;28102;28103;28104;28105;28106;28107;30787;30788;30789;30790;30791;30792;30793;30794;30795;30796;30797;30798;30799;30800;30801;30802;30803;30804;30805;30806;30807;36305;363…	15011;15012;15013;15014;15015;15016;15017;15018;15019;15020;15021;15022;15023;15024;15025;15026;15027;15028;15029;15030;15031;15032;15033;15034;19343;19344;19345;19346;19347;19348;19349;19350;19351;19352;19353;19354;19355;19356;19357;19358;19359;23295;39068;39069;39070;39071;39072;39073;39074;39075;39076;39077;39078;39079;39080;39081;39082;39083;39084;39085;39086;39087;39088;39089;39090;39091;390…	15019;19354;23295;39094;42678;50329;57236
T-complex protein 1 subunit epsilon	CCT5	>sp|P48643|TCPE_HUMAN T-complex protein 1 subunit epsilon OS=Homo sapiens GN=CCT5 PE=1 SV=1;>tr|E7ENZ3|E7ENZ3_HUMAN T-complex protein 1 subunit epsilon OS=Homo sapiens GN=CCT5 PE=1 SV=1;>tr|B7ZAR1|B7ZAR1_HUMAN T-complex protein 1 subunit epsilon OS=Homo sa	26596		3634.4	5360.3	4450.3	3622.3	6172.8	3356.3		113040	84252	99960	101990	111790	99211		877680	119940	176890	146860	119540	203700	110760		22	20	23	26	16	17	124				1169	196;621;747;971;1399;2385;3962;4309;4880;5204;6875;6902;7531	True;True;True;True;True;True;True;True;True;True;True;True;True	204;645;646;774;1003;1443;2454;4076;4431;5016;5351;7127;7155;7808	1222;1223;1224;4443;4444;4445;4446;4447;4448;4449;4450;4451;4452;4453;4454;4455;4456;4457;4458;4459;4460;4461;4462;4463;4464;4465;4466;4467;5247;5248;5249;5250;5251;5252;5253;5254;5255;5256;5257;6761;9247;9248;9249;9250;9251;9252;9253;14614;14615;14616;14617;14618;23942;23943;23944;23945;23946;23947;25871;25872;25873;25874;25875;25876;25877;25878;25879;25880;25881;25882;29468;29469;29470;29471;29…	1879;1880;6748;6749;6750;6751;6752;6753;6754;6755;6756;6757;6758;6759;6760;6761;6762;6763;6764;6765;6766;6767;6768;6769;6770;6771;6772;6773;6774;6775;6776;7940;7941;7942;7943;7944;7945;7946;7947;7948;7949;7950;7951;7952;9958;13223;13224;13225;13226;13227;13228;13229;13230;13231;13232;13233;13234;13235;13236;20154;20155;20156;20157;20158;20159;20160;20161;20162;20163;32968;32969;32970;32971;32972;…	1879;6767;7942;9958;13233;20157;32973;35576;41001;43139;56667;56767;61367	245	4
Dynactin subunit 2	DCTN2	>sp|Q13561|DCTN2_HUMAN Dynactin subunit 2 OS=Homo sapiens GN=DCTN2 PE=1 SV=4;>sp|Q13561-3|DCTN2_HUMAN Isoform 3 of Dynactin subunit 2 OS=Homo sapiens GN=DCTN2;>sp|Q13561-2|DCTN2_HUMAN Isoform 2 of Dynactin subunit 2 OS=Homo sapiens GN=DCTN2;>tr|F8W1I6|F8W1	26596		3640	6930.2	3838.2	2448.5	5738.5	4000.3		72113	61335	53052	61430	57522	56808		531920	72800	138600	76764	48970	114770	80006		11	15	9	9	21	13	78				1421	1271;2044;4605;4623;4677;5382;7099;7911;8200;8627;8937;9188;9207	True;True;True;True;True;True;True;True;True;True;True;True;True	1311;2100;4736;4755;4810;5535;7356;8202;8499;8939;9261;9516;9535	8522;8523;8524;8525;12683;12684;12685;12686;12687;12688;12689;27725;27726;27727;27728;27729;27730;27731;27732;27733;27734;27735;27736;27737;27738;27739;27740;27741;27742;27743;27907;27908;27909;27910;27911;27912;27913;27914;27915;27916;27917;28239;28240;28241;28242;28243;32176;32177;32178;32179;42355;42356;47008;47009;47010;47011;47012;47013;48790;48791;48792;51679;51680;51681;51682;51683;53545;5…	12275;12276;17519;17520;17521;17522;17523;17524;17525;38523;38524;38525;38526;38527;38528;38529;38530;38531;38532;38533;38534;38535;38536;38537;38538;38539;38540;38541;38542;38543;38544;38545;38740;38741;38742;38743;38744;38745;38746;38747;38748;38749;38750;38751;38752;39289;39290;39291;39292;39293;44643;44644;58199;58200;64585;64586;64587;64588;64589;64590;64591;67059;67060;67061;67062;71225;712…	12275;17525;38541;38749;39290;44643;58199;64589;67059;71225;73672;75343;75485
Single-stranded DNA-binding protein, mitochondrial	SSBP1	>sp|Q04837|SSBP_HUMAN Single-stranded DNA-binding protein, mitochondrial OS=Homo sapiens GN=SSBP1 PE=1 SV=1;>tr|E7EUY5|E7EUY5_HUMAN Single-stranded DNA-binding protein, mitochondrial (Fragment) OS=Homo sapiens GN=SSBP1 PE=1 SV=1;>tr|C9K0U8|C9K0U8_HUMAN Sin	26489		3150.9	6006.9	3976.3	4783.8	5227.5	3343.7		22522	24330	26617	26771	23943	20358		211910	25207	48055	31810	38270	41820	26750		5	9	4	6	10	6	40				1362	3966;6426;6683;7267	True;True;True;True	4080;6664;6929;7535	23960;23961;23962;23963;23964;23965;38575;38576;38577;38578;38579;38580;38581;38582;40102;40103;40104;40105;40106;40107;40108;40109;40110;40111;40112;40113;43346;43347;43348;43349;43350;43351;43352;43353;43354;43355;43356;43357	32987;32988;32989;32990;32991;32992;53596;53597;53598;55484;55485;55486;55487;55488;55489;55490;55491;55492;55493;55494;55495;55496;55497;55498;55499;59538;59539;59540;59541;59542;59543;59544;59545;59546;59547;59548;59549;59550;59551;59552;59553;59554;59555	32989;53597;55493;59541
Proteasome subunit alpha type-7;Proteasome subunit alpha type-7-like	PSMA7;PSMA8	>sp|O14818|PSA7_HUMAN Proteasome subunit alpha type-7 OS=Homo sapiens GN=PSMA7 PE=1 SV=1;>sp|O14818-2|PSA7_HUMAN Isoform 2 of Proteasome subunit alpha type-7 OS=Homo sapiens GN=PSMA7;>tr|H0Y586|H0Y586_HUMAN Proteasome subunit alpha type-7 (Fragment) OS=Hom	26317		3208.2	6814.5	4412.7	3394.5	4205.5	4281.7		38751	36153	31742	41270	40472	34838		368440	44914	95403	61778	47523	58878	59944		7	19	10	11	12	6	65				681	397;454;1206;4707;5403;5653;6277;6554	True;True;True;True;True;True;True;True	409;469;1243;4841;5557;5811;6509;6796	2919;2920;2921;2922;2923;2924;3316;3317;3318;3319;3320;8039;28440;28441;28442;28443;28444;28445;28446;32303;32304;32305;32306;32307;32308;32309;32310;32311;32312;32313;32314;32315;32316;33759;33760;33761;33762;33763;33764;33765;33766;33767;37737;37738;37739;37740;37741;37742;37743;37744;39404;39405;39406;39407;39408;39409;39410;39411;39412;39413;39414;39415;39416	4071;4072;4073;4074;4075;4076;4795;4796;4797;4798;4799;11542;11543;39618;39619;39620;39621;39622;39623;44773;44774;44775;44776;44777;44778;44779;44780;44781;44782;44783;44784;44785;44786;46858;46859;46860;46861;46862;46863;46864;46865;46866;46867;46868;46869;46870;46871;46872;46873;46874;52511;52512;52513;52514;54711;54712;54713;54714;54715;54716;54717;54718;54719;54720;54721;54722	4072;4798;11542;39622;44784;46861;52514;54713
Inorganic pyrophosphatase	PPA1	>sp|Q15181|IPYR_HUMAN Inorganic pyrophosphatase OS=Homo sapiens GN=PPA1 PE=1 SV=2;>tr|Q5SQT6|Q5SQT6_HUMAN Inorganic pyrophosphatase OS=Homo sapiens GN=PPA1 PE=1 SV=1	26238		2683.1	5538.7	4546.3	3844.1	5872.9	3752.5		53186	49679	54198	56080	58902	53131		472280	48296	99696	81833	69193	105710	67546		12	20	16	17	29	21	115				1471	62;912;1407;3256;3409;4854;8638;8692;8876;9418;9517	True;True;True;True;True;True;True;True;True;True;True	65;943;1451;3348;3506;4989;8951;9006;9199;9749;9850	415;416;417;418;419;6443;6444;6445;6446;6447;6448;6449;6450;9280;9281;9282;9283;9284;9285;9286;9287;19671;19672;19673;19674;19675;19676;19677;19678;20601;20602;20603;20604;29325;29326;29327;29328;29329;29330;51745;51746;51747;51748;51749;51750;51751;51752;51753;51754;51755;51756;51757;52070;52071;52072;52073;52074;52075;52076;52077;52078;52079;52080;52081;52082;52083;53193;53194;53195;56195;56196…	717;718;719;720;721;722;723;9580;9581;9582;9583;9584;9585;9586;9587;9588;9589;9590;9591;9592;9593;9594;9595;9596;9597;9598;9599;9600;9601;13263;13264;13265;13266;13267;13268;13269;13270;13271;13272;13273;27188;27189;27190;27191;27192;27193;27194;27195;27196;27197;27198;27199;27200;27201;28468;28469;28470;28471;28472;40834;40835;40836;40837;40838;40839;71311;71312;71313;71314;71315;71316;71317;713…	718;9580;13267;27197;28472;40834;71313;71787;73250;76930;77685
Elongation factor Tu, mitochondrial	TUFM	>sp|P49411|EFTU_HUMAN Elongation factor Tu, mitochondrial OS=Homo sapiens GN=TUFM PE=1 SV=2	26170		2670.6	8264.4	4097.6	3633.3	4706.2	2798.3		83542	93972	83828	81152	80754	77618		785110	80117	247930	122930	109000	141190	83948		20	38	24	21	25	20	148				1179	94;136;1059;1217;1810;1929;3140;3154;4485;6586;6826;7976;8287;8446	True;True;True;True;True;True;True;True;True;True;True;True;True;True	98;143;1093;1255;1860;1980;3226;3240;4612;6828;7078;8269;8589;8590;8755	670;671;672;673;674;675;676;677;678;679;680;681;682;683;684;932;933;934;935;936;7188;7189;7190;7191;7192;7193;8159;8160;8161;8162;8163;8164;8165;8166;8167;8168;8169;8170;8171;8172;11399;11400;11401;11402;11403;11972;11973;11974;11975;11976;11977;18954;18955;18956;18957;18958;19048;19049;19050;19051;27020;27021;27022;27023;27024;27025;27026;27027;27028;27029;39568;40836;40837;40838;40839;40840;408…	1140;1141;1142;1143;1144;1145;1146;1147;1148;1149;1150;1151;1152;1153;1154;1456;1457;1458;1459;1460;10420;10421;10422;10423;10424;10425;10426;10427;10428;10429;10430;10431;10432;11780;11781;11782;11783;11784;11785;11786;11787;11788;11789;11790;11791;11792;11793;11794;11795;11796;11797;11798;11799;11800;11801;11802;11803;11804;11805;11806;15857;16575;16576;16577;16578;16579;16580;16581;16582;16583…	1143;1457;10425;11787;15857;16578;26231;26364;37572;54857;56419;65208;68175;69607	247	308
60S ribosomal protein L17	RPL17	>tr|A0A087WXM6|A0A087WXM6_HUMAN 60S ribosomal protein L17 (Fragment) OS=Homo sapiens GN=RPL17 PE=1 SV=1;>tr|J3QQT2|J3QQT2_HUMAN 60S ribosomal protein L17 (Fragment) OS=Homo sapiens GN=RPL17 PE=1 SV=1;>tr|J3KRX5|J3KRX5_HUMAN 60S ribosomal protein L17 (Fragm	25946		3086	7491.1	4481.9	2524.2	3912.6	4450.5		26588	29029	26110	26057	22503	28197		233520	27774	67420	40337	22718	35214	40055		10	10	10	1	7	19	57				39	2105;3053;7121;9489	True;True;True;True	2161;3137;7379;9822	12941;12942;12943;12944;12945;12946;12947;12948;12949;12950;18429;18430;18431;18432;18433;18434;42463;42464;42465;42466;42467;42468;42469;42470;42471;42472;56576;56577;56578;56579;56580	17801;17802;17803;17804;17805;17806;17807;17808;17809;17810;17811;17812;17813;17814;17815;17816;17817;17818;17819;17820;17821;17822;25541;25542;25543;25544;25545;25546;25547;25548;25549;25550;25551;25552;58327;58328;58329;58330;58331;58332;58333;58334;58335;58336;58337;58338;58339;58340;58341;58342;58343;77507;77508;77509;77510;77511;77512;77513	17814;25549;58339;77507
40S ribosomal protein S7	RPS7	>sp|P62081|RS7_HUMAN 40S ribosomal protein S7 OS=Homo sapiens GN=RPS7 PE=1 SV=1;>tr|B5MCP9|B5MCP9_HUMAN 40S ribosomal protein S7 OS=Homo sapiens GN=RPS7 PE=1 SV=1	25857		3210.1	5609.9	4061.1	4225.1	4707.7	4043.5		32107	27539	27910	31002	29953	32583		258570	32101	56099	40611	42251	47077	40435		8	7	8	8	15	7	53				1274	400;1424;5511;8037	True;True;True;True	412;1468;5668;8331	2941;2942;2943;2944;2945;2946;2947;9375;9376;9377;9378;9379;9380;32966;47759;47760;47761;47762;47763;47764;47765;47766;47767;47768;47769;47770;47771;47772	4130;4131;4132;4133;4134;4135;4136;4137;4138;4139;4140;13396;13397;13398;13399;13400;13401;13402;13403;45652;45653;65608;65609;65610;65611;65612;65613;65614;65615;65616;65617;65618;65619;65620;65621;65622;65623;65624;65625;65626;65627;65628;65629;65630;65631;65632;65633;65634;65635;65636;65637;65638;65639	4130;13400;45653;65625
Hsc70-interacting protein;Putative protein FAM10A5;Putative protein FAM10A4	ST13;ST13P5;ST13P4	>sp|P50502|F10A1_HUMAN Hsc70-interacting protein OS=Homo sapiens GN=ST13 PE=1 SV=2;>tr|H7C3I1|H7C3I1_HUMAN Hsc70-interacting protein (Fragment) OS=Homo sapiens GN=ST13 PE=4 SV=1;>tr|Q3KNR6|Q3KNR6_HUMAN Hsc70-interacting protein OS=Homo sapiens GN=ST13 PE=2	25700		2994.3	6531.9	3759.2	3498.4	5607.4	3308.9		33796	31574	28807	34374	34867	29330		282700	32937	71851	41351	38482	61681	36398		6	7	7	7	4	5	36				1202	329;352;3746;3965;6708;8314	True;True;True;True;True;True	341;364;3852;4079;6956;8617	2560;2561;2562;2563;2564;2565;2663;2664;2665;2666;2667;2668;2669;22618;23954;23955;23956;23957;23958;23959;40217;40218;40219;49545;49546;49547;49548;49549;49550	3607;3608;3609;3610;3611;3612;3613;3614;3615;3616;3617;3618;3726;3727;3728;3729;3730;3731;3732;3733;3734;3735;3736;31206;32981;32982;32983;32984;32985;32986;55601;68320;68321;68322;68323;68324	3610;3733;31206;32984;55601;68321
Septin-11	2015-09-11	>tr|D6RGI3|D6RGI3_HUMAN Septin 11, isoform CRA_b OS=Homo sapiens GN=SEPT11 PE=1 SV=1;>tr|D6RER5|D6RER5_HUMAN Septin-11 OS=Homo sapiens GN=SEPT11 PE=1 SV=1;>sp|Q9NVA2|SEP11_HUMAN Septin-11 OS=Homo sapiens GN=SEPT11 PE=1 SV=3;>sp|Q9NVA2-2|SEP11_HUMAN Isoform	25431		2906.5	6272.8	3953.6	3247.2	5561	3489.9		54410	49112	49155	48349	53974	48955		534050	61036	131730	83026	68192	116780	73288		15	11	14	17	13	12	82				296	11;866;1368;2401;5366;5698;6358;7069;7333;7359;7618;8853	True;True;True;True;True;True;True;True;True;True;True;True	11;895;1412;2470;5517;5859;6594;7324;7602;7628;7895;9175	51;52;53;54;55;56;57;6197;6198;6199;6200;6201;6202;6203;6204;6205;9097;9098;9099;9100;9101;14677;14678;32066;32067;32068;32069;32070;32071;34071;34072;34073;34074;34075;38215;38216;38217;38218;38219;38220;38221;38222;38223;42155;42156;42157;42158;43656;43657;43803;45298;45299;45300;45301;45302;45303;53023;53024;53025;53026;53027;53028;53029;53030;53031;53032;53033;53034;53035;53036	59;60;61;62;63;64;65;9325;9326;9327;9328;13066;13067;13068;13069;20216;20217;44464;44465;44466;44467;44468;44469;44470;44471;44472;44473;47323;47324;47325;47326;53123;53124;53125;53126;53127;53128;53129;53130;53131;53132;53133;57938;57939;60030;60031;60191;62191;62192;62193;62194;62195;62196;62197;62198;72974;72975;72976;72977;72978;72979;72980;72981;72982;72983;72984;72985;72986;72987;72988;7298…	59;9325;13068;20217;44468;47323;53124;57938;60031;60191;62197;72984
Ubiquitin-like modifier-activating enzyme 1	UBA1	>sp|P22314-2|UBA1_HUMAN Isoform 2 of Ubiquitin-like modifier-activating enzyme 1 OS=Homo sapiens GN=UBA1;>sp|P22314|UBA1_HUMAN Ubiquitin-like modifier-activating enzyme 1 OS=Homo sapiens GN=UBA1 PE=1 SV=3;>tr|Q5JRR6|Q5JRR6_HUMAN Ubiquitin-like modifier-act	25276		1956.8	6622.5	4424.7	3960.5	4660	3651.5		121030	139280	149480	154830	152370	151200		1289100	99799	337750	225660	201990	237660	186230		23	58	57	47	61	34	280				1009	77;175;419;465;660;748;838;878;2414;3200;3481;3614;3703;3721;3933;4447;5165;5605;5786;6148;6187;6223;6235;6245;6314;6748;6831;6888;7443	True;True;True;True;True;True;True;True;True;True;True;True;True;True;True;True;True;True;True;True;True;True;True;True;True;True;True;True;True	81;183;434;482;685;775;866;907;2483;3292;3580;3718;3808;3826;4046;4047;4573;5312;5763;5949;6379;6419;6455;6467;6477;6548;6998;7083;7141;7716	549;550;551;552;553;554;555;556;557;558;559;560;561;1111;1112;3104;3105;3106;3107;3108;3109;3110;3111;3448;4713;4714;4715;4716;4717;4718;5258;5259;5260;5261;5262;5263;5264;6034;6035;6036;6037;6038;6250;6251;6252;6253;14701;19354;19355;19356;19357;19358;19359;20968;20969;21867;21868;21869;21870;21871;22381;22465;22466;22467;22468;22469;22470;22471;22472;22473;22474;22475;22476;23826;23827;23828;23…	946;947;948;949;950;951;952;953;954;955;956;957;958;959;960;961;962;963;964;965;966;967;968;969;970;971;972;973;974;975;976;977;978;979;980;981;982;983;984;985;986;987;988;989;990;991;992;993;994;995;996;997;1682;1683;4481;4482;4483;4484;4485;4486;4487;4488;4489;4490;4491;4492;5329;7182;7183;7184;7185;7953;7954;7955;7956;7957;7958;7959;7960;7961;7962;7963;9124;9125;9126;9379;9380;9381;9382;20242;…	985;1682;4482;5329;7185;7961;9126;9382;20242;26804;28893;30244;30893;31011;32861;37245;42930;46585;48103;51604;51815;52090;52136;52204;52789;55842;56434;56718;60713	201	975
Ras-related C3 botulinum toxin substrate 1	RAC1	>sp|P63000|RAC1_HUMAN Ras-related C3 botulinum toxin substrate 1 OS=Homo sapiens GN=RAC1 PE=1 SV=1;>sp|P63000-2|RAC1_HUMAN Isoform B of Ras-related C3 botulinum toxin substrate 1 OS=Homo sapiens GN=RAC1	25272		2846.3	5807.1	4442.2	5222.8	3143.4	3809.7		18649	20515	18962	20577	20762	19274		202170	22770	46457	35537	41783	25147	30478		5	2	5	6	4	3	25				1312	5380;6657;8241	True;True;True	5532;5533;6902;8540	32153;32154;32155;32156;32157;32158;32159;32160;32161;32162;39926;39927;39928;39929;39930;39931;49033;49034;49035;49036;49037;49038	44612;44613;44614;44615;44616;44617;44618;44619;55240;55241;55242;55243;55244;55245;55246;67373;67374;67375;67376;67377;67378;67379;67380;67381;67382;67383	44615;55241;67382	287	145
Nuclease-sensitive element-binding protein 1	YBX1	>sp|P67809|YBOX1_HUMAN Nuclease-sensitive element-binding protein 1 OS=Homo sapiens GN=YBX1 PE=1 SV=3;>tr|A0A087X1S2|A0A087X1S2_HUMAN Nuclease-sensitive element-binding protein 1 OS=Homo sapiens GN=YBX1 PE=1 SV=1;>tr|H0Y449|H0Y449_HUMAN Nuclease-sensitive	25045		3067.8	5499.2	4716.9	3273.8	4092.3	4394.9		40012	41579	31592	32210	26869	31810		325580	39882	71490	61319	42560	53199	57133		13	11	18	21	21	25	109				1322	17;1618;2805;6248;6596;7091;7557;7653	True;True;True;True;True;True;True;True	17;1665;2885;6480;6839;7347;7348;7834;7932	67;68;69;70;71;10427;10428;10429;10430;10431;16879;16880;16881;16882;16883;16884;16885;16886;16887;16888;16889;16890;16891;37547;39625;42311;42312;42313;42314;42315;42316;42317;42318;42319;42320;42321;42322;42323;44952;44953;44954;45499;45500;45501;45502;45503;45504;45505;45506;45507;45508;45509;45510;45511;45512;45513	72;14688;14689;14690;14691;23147;23148;23149;23150;23151;23152;23153;23154;23155;23156;23157;23158;23159;23160;23161;23162;23163;23164;23165;23166;23167;23168;23169;23170;23171;23172;23173;23174;23175;23176;23177;23178;23179;23180;23181;23182;23183;23184;23185;23186;23187;23188;23189;23190;23191;23192;23193;23194;23195;23196;23197;23198;23199;23200;23201;23202;23203;23204;23205;52208;54909;58134;…	72;14688;23154;52208;54909;58152;61678;62427	290	218
Actin-related protein 3	ACTR3	>tr|B4DXW1|B4DXW1_HUMAN Actin-related protein 3 OS=Homo sapiens GN=ACTR3 PE=2 SV=1;>sp|P61158|ARP3_HUMAN Actin-related protein 3 OS=Homo sapiens GN=ACTR3 PE=1 SV=3	24930		3211.6	5523.8	4358.6	4660.3	4605.6	2569.9		44952	40329	48028	57829	56796	45588		448740	57809	99428	78455	83885	82900	46258		11	16	12	15	15	12	81				193	176;1191;1715;2227;2593;3332;3487;3585;6374;6598	True;True;True;True;True;True;True;True;True;True	184;1228;1762;2286;2667;3427;3586;3688;6610;6841	1113;1114;1115;1116;1117;7942;7943;7944;7945;7946;7947;10878;13610;13611;13612;13613;13614;13615;13616;13617;13618;13619;13620;13621;13622;13623;13624;13625;13626;15619;15620;15621;15622;15623;15624;15625;20095;20096;20097;20098;20099;20100;20101;20102;20999;21000;21001;21002;21003;21004;21614;21615;21616;21617;21618;21619;38293;38294;38295;38296;39627	1684;1685;1686;1687;1688;11427;11428;11429;11430;11431;11432;11433;11434;15197;18800;18801;18802;18803;18804;18805;18806;18807;18808;18809;18810;18811;18812;18813;18814;18815;18816;18817;21351;21352;21353;21354;21355;21356;21357;21358;21359;21360;21361;21362;21363;21364;27755;27756;27757;27758;27759;27760;27761;27762;27763;27764;27765;27766;27767;27768;27769;27770;27771;27772;27773;27774;27775;27…	1687;11430;15197;18809;21352;27759;28928;29700;53199;54911
Signal recognition particle 14 kDa protein	SRP14	>tr|H0YLA2|H0YLA2_HUMAN Signal recognition particle 14 kDa protein OS=Homo sapiens GN=SRP14 PE=1 SV=1;>sp|P37108|SRP14_HUMAN Signal recognition particle 14 kDa protein OS=Homo sapiens GN=SRP14 PE=1 SV=2	24899		2646.1	4708.6	3865.2	7667.2	2933.6	3078.4		0	15585	0	23344	0	16313		174290	18523	32960	27057	53670	20535	21549		3	4	4	3	2	4	20				522	8162;8717	True;True	8460;9032	48470;48471;48472;48473;48474;52234;52235;52236;52237;52238;52239;52240;52241;52242;52243;52244	66522;66523;66524;71958;71959;71960;71961;71962;71963;71964;71965;71966;71967;71968;71969;71970;71971;71972;71973;71974	66523;71958
cAMP-dependent protein kinase type II-beta regulatory subunit	PRKAR2B	>sp|P31323|KAP3_HUMAN cAMP-dependent protein kinase type II-beta regulatory subunit OS=Homo sapiens GN=PRKAR2B PE=1 SV=3	24658		3561.4	5205.1	3808.4	4364.7	4794.7	2924		76724	49500	58048	66891	59022	53684		517820	74790	109310	79977	91659	100690	61403		21	17	14	14	18	15	99				1085	74;974;3255;3262;3613;6144;6259;6268;7349;8292;9090	True;True;True;True;True;True;True;True;True;True;True	78;1006;3347;3355;3356;3717;6374;6375;6491;6500;7618;8595;9416	531;532;533;534;535;536;537;538;539;6764;6765;6766;6767;6768;6769;6770;19660;19661;19662;19663;19664;19665;19666;19667;19668;19669;19670;19701;19702;19703;19704;19705;21857;21858;21859;21860;21861;21862;21863;21864;21865;21866;37075;37076;37077;37078;37079;37080;37081;37082;37083;37595;37596;37597;37598;37599;37654;37655;37656;37657;37658;37659;37660;37661;37662;37663;37664;37665;43743;43744;4374…	924;925;926;927;928;929;930;931;932;933;934;935;936;9961;9962;9963;9964;9965;9966;9967;9968;9969;9970;9971;9972;9973;9974;27177;27178;27179;27180;27181;27182;27183;27184;27185;27186;27187;27233;27234;27235;30233;30234;30235;30236;30237;30238;30239;51586;51587;51588;51589;51590;51591;51592;51593;51594;51595;51596;51597;51598;51599;52259;52260;52261;52262;52399;52400;52401;52402;52403;52404;52405;5…	933;9961;27182;27233;30238;51593;52261;52403;60125;68206;74723	179;227	227;266
Actin-related protein 2/3 complex subunit 2	ARPC2	>sp|O15144|ARPC2_HUMAN Actin-related protein 2/3 complex subunit 2 OS=Homo sapiens GN=ARPC2 PE=1 SV=1	24606		2620.8	6070.8	4289.2	2716.4	5860.3	3048.7		49693	57230	54179	53482	58102	52254		492130	52416	121420	85785	54327	117210	60975		6	10	5	8	23	10	62				692	611;1269;1349;1365;1480;1958;4531;6004;8545;8834;9008;9085	True;True;True;True;True;True;True;True;True;True;True;True	635;1309;1392;1409;1525;2011;4660;6200;8856;9156;9333;9411	4383;4384;4385;4386;4387;8515;8516;8517;8518;8519;8520;8963;8964;8965;8966;8967;8968;9067;9068;9069;9070;9071;9072;9073;9074;9075;9680;9681;9682;9683;12133;12134;12135;12136;12137;12138;27289;27290;27291;27292;27293;27294;27295;36006;36007;36008;36009;51142;51143;51144;52938;52939;53897;53898;53899;53900;53901;54395;54396;54397;54398;54399;54400	6683;6684;6685;6686;6687;6688;6689;6690;6691;12272;12273;12859;12860;12861;12862;12863;13020;13021;13022;13023;13024;13025;13026;13027;13028;13029;13030;13031;13032;13033;13778;13779;16820;16821;16822;16823;16824;16825;16826;37968;37969;37970;37971;37972;37973;37974;37975;37976;37977;49970;49971;70498;70499;72851;72852;74053;74054;74055;74056;74711;74712;74713	6683;12273;12860;13025;13779;16823;37976;49970;70498;72852;74054;74711
Fumarate hydratase, mitochondrial	FH	>sp|P07954-2|FUMH_HUMAN Isoform Cytoplasmic of Fumarate hydratase, mitochondrial OS=Homo sapiens GN=FH;>sp|P07954|FUMH_HUMAN Fumarate hydratase, mitochondrial OS=Homo sapiens GN=FH PE=1 SV=3	24225		3828.6	4742.5	6084.7	3109.6	3920.1	2539.5		98787	53486	65098	59845	60905	62568		581400	91888	113820	146030	74630	94083	60949		9	5	7	13	10	10	54				872	7;2163;4132;4896;5616;7281;8315	True;True;True;True;True;True;True	7;2220;4251;5036;5774;7550;8618	28;29;30;31;32;33;34;13264;13265;13266;13267;13268;13269;13270;13271;13272;13273;13274;13275;13276;24808;24809;24810;24811;24812;24813;24814;24815;29589;29590;29591;29592;29593;33569;33570;33571;33572;33573;33574;43426;43427;43428;43429;43430;43431;43432;49551;49552;49553;49554;49555;49556;49557;49558	35;36;37;38;39;40;41;42;43;44;45;18251;18252;18253;18254;18255;18256;34093;34094;34095;34096;34097;34098;41205;41206;41207;41208;41209;46639;46640;46641;46642;46643;46644;59678;59679;59680;59681;59682;59683;59684;59685;68325;68326;68327;68328;68329;68330;68331;68332;68333;68334;68335;68336	42;18254;34096;41205;46639;59685;68325
CaM kinase-like vesicle-associated protein	CAMKV	>sp|Q8NCB2-3|CAMKV_HUMAN Isoform 3 of CaM kinase-like vesicle-associated protein OS=Homo sapiens GN=CAMKV;>sp|Q8NCB2-2|CAMKV_HUMAN Isoform 2 of CaM kinase-like vesicle-associated protein OS=Homo sapiens GN=CAMKV;>sp|Q8NCB2|CAMKV_HUMAN CaM kinase-like vesic	24214		2069.3	4506.1	3974.7	3733.2	6162	3769.1		53812	53685	60872	63978	71223	68785		556930	47595	103640	91418	85864	141730	86690		14	12	16	25	27	27	121				1609	12;2219;2289;3599;4081;4463;5313;5503;6964;9237	True;True;True;True;True;True;True;True;True;True	12;2278;2353;3702;4197;4589;5464;5660;7217;9565	58;13564;13565;13566;13567;13568;13569;13570;13571;13572;13573;13574;13575;13994;13995;13996;13997;13998;13999;14000;21710;21711;21712;21713;21714;21715;21716;21717;21718;21719;21720;24499;24500;24501;24502;24503;24504;24505;26867;26868;26869;26870;26871;26872;26873;26874;26875;26876;26877;26878;26879;26880;26881;26882;26883;26884;26885;31794;31795;31796;31797;31798;31799;32924;32925;32926;32927;…	66;18750;18751;18752;18753;18754;18755;18756;18757;18758;18759;18760;18761;18762;18763;18764;18765;18766;18767;18768;18769;19229;19230;19231;19232;19233;19234;29852;29853;29854;29855;29856;29857;29858;29859;29860;33655;33656;33657;33658;33659;33660;33661;33662;33663;33664;33665;33666;37349;37350;37351;37352;37353;37354;37355;37356;37357;37358;37359;37360;37361;37362;37363;37364;37365;37366;37367;…	66;18754;19232;29856;33657;37351;44041;45622;57159;75634
Sodium/potassium-transporting ATPase subunit beta-3	ATP1B3	>sp|P54709|AT1B3_HUMAN Sodium/potassium-transporting ATPase subunit beta-3 OS=Homo sapiens GN=ATP1B3 PE=1 SV=1;>tr|C9JA36|C9JA36_HUMAN Sodium/potassium-transporting ATPase subunit beta-3 (Fragment) OS=Homo sapiens GN=ATP1B3 PE=1 SV=1;>sp|P54709-2|AT1B3_HUM	24206		3181.2	6068.4	4304.4	2780.4	4556.1	3315.4		37976	30657	32079	35056	31876	31870		290470	38175	72821	51652	33365	54673	39785		6	9	6	5	6	6	38				1228	1309;4215;4603;6660;7166;7406;9288	True;True;True;True;True;True;True	1350;4334;4734;6905;7429;7678;9617	8737;8738;8739;8740;8741;25220;25221;25222;25223;25224;25225;25226;25227;27712;27713;27714;27715;27716;27717;39934;39935;39936;39937;39938;42743;42744;42745;42746;42747;44022;44023;44024;44025;44026;44027;55471;55472	12528;12529;12530;34662;34663;34664;34665;34666;34667;34668;34669;34670;34671;34672;34673;34674;38516;38517;38518;55249;55250;55251;55252;55253;55254;55255;55256;58667;58668;58669;58670;60459;60460;60461;60462;60463;60464;75913	12530;34673;38517;55256;58670;60463;75913
T-complex protein 1 subunit eta	CCT7	>sp|Q99832|TCPH_HUMAN T-complex protein 1 subunit eta OS=Homo sapiens GN=CCT7 PE=1 SV=2;>sp|Q99832-3|TCPH_HUMAN Isoform 3 of T-complex protein 1 subunit eta OS=Homo sapiens GN=CCT7;>sp|Q99832-4|TCPH_HUMAN Isoform 4 of T-complex protein 1 subunit eta OS=Hom	24201		3120.7	5942.5	3477.3	3682.5	4634.3	3344.2		84505	72806	73611	90686	79771	75926		750250	96742	184220	107800	114160	143660	103670		29	41	34	42	35	29	210				1707	350;661;2993;3430;3740;4518;5030;6043;6136;6184;6667;6906;6972;7374;7530;7866;8628;8920	True;True;True;True;True;True;True;True;True;True;True;True;True;True;True;True;True;True	362;686;3076;3527;3846;4647;5173;6247;6248;6364;6365;6416;6913;7159;7225;7644;7645;7807;8155;8940;9244	2654;2655;2656;2657;2658;2659;4719;4720;4721;4722;4723;18012;18013;18014;18015;18016;20696;22580;22581;22582;22583;22584;22585;22586;22587;22588;22589;22590;22591;22592;22593;22594;22595;27221;27222;27223;27224;30255;30256;30257;30258;30259;30260;30261;30262;30263;30264;30265;30266;36265;36266;36267;36268;36269;36270;36271;36272;36273;36274;36275;37015;37016;37017;37018;37019;37020;37021;37022;37…	3714;3715;3716;3717;3718;3719;3720;3721;3722;3723;7186;7187;7188;7189;7190;7191;7192;7193;24821;24822;24823;24824;24825;28601;31163;31164;31165;31166;31167;31168;31169;31170;31171;31172;31173;31174;31175;31176;31177;31178;31179;31180;31181;31182;31183;37891;37892;37893;37894;42013;42014;42015;42016;42017;42018;42019;42020;42021;42022;42023;42024;42025;42026;42027;42028;50281;50282;50283;50284;502…	3717;7189;24821;28601;31165;37893;42024;50286;51520;51809;55345;56781;57187;60266;61340;64170;71227;73567	356;357;358;359	1;178;184;394
14 kDa phosphohistidine phosphatase	PHPT1	>sp|Q9NRX4|PHP14_HUMAN 14 kDa phosphohistidine phosphatase OS=Homo sapiens GN=PHPT1 PE=1 SV=1;>sp|Q9NRX4-2|PHP14_HUMAN Isoform 2 of 14 kDa phosphohistidine phosphatase OS=Homo sapiens GN=PHPT1	24093		3752	5807.4	4969.7	3713.8	3071.7	2778.2		26213	19081	21293	27609	19541	21592		192740	30016	46459	39758	29710	24574	22226		2	2	1	3	2	3	13				1782	677;9106;9444	True;True;True	702;9432;9776	4786;4787;4788;4789;4790;4791;4792;4793;4794;4795;54479;54480;54481;54482;54483;54484;54485;54486;54487;54488;56333;56334;56335;56336	7265;7266;7267;7268;7269;74779;74780;74781;74782;74783;77074;77075;77076	7269;74782;77074
Heterogeneous nuclear ribonucleoprotein L-like	HNRPLL;HNRNPLL	>tr|B7WPG3|B7WPG3_HUMAN Heterogeneous nuclear ribonucleoprotein L-like OS=Homo sapiens GN=HNRNPLL PE=1 SV=1;>tr|C9IYN3|C9IYN3_HUMAN Heterogeneous nuclear ribonucleoprotein L-like OS=Homo sapiens GN=HNRNPLL PE=4 SV=2;>tr|D6W592|D6W592_HUMAN Heterogeneous nu	23896		3282	4424.9	3146.2	4020.5	4489.4	4532.7		0	62023	0	0	0	102430		692970	95179	128320	91240	116590	130190	131450		1	2	2	4	2	2	13				203	6679;7800;8017;8963	True;True;True;True	6925;8087;8311;9287	40080;46409;47656;47657;53650;53651;53652;53653;53654;53655	55464;63792;63793;65485;65486;73784;73785;73786;73787;73788;73789;73790;73791	55464;63792;65486;73787
Heterogeneous nuclear ribonucleoprotein H3	HNRNPH3	>sp|P31942-3|HNRH3_HUMAN Isoform 3 of Heterogeneous nuclear ribonucleoprotein H3 OS=Homo sapiens GN=HNRNPH3;>sp|P31942-2|HNRH3_HUMAN Isoform 2 of Heterogeneous nuclear ribonucleoprotein H3 OS=Homo sapiens GN=HNRNPH3;>sp|P31942|HNRH3_HUMAN Heterogeneous nuc	23851		1557.3	7047.3	4206.8	3977.2	4313.1	2749		20673	32472	34189	29074	31274	41438		286210	18688	84567	50482	47726	51757	32987		9	11	11	11	17	11	70				1089	648;3000;3172;7603;8619	True;True;True;True;True	673;3083;3259;7880;8931	4610;4611;4612;4613;4614;4615;4616;4617;4618;4619;4620;4621;4622;4623;18064;19152;19153;19154;19155;19156;19157;19158;19159;19160;19161;19162;45218;45219;45220;45221;45222;45223;45224;45225;51619;51620;51621;51622;51623;51624;51625;51626;51627;51628;51629;51630	6962;6963;6964;6965;6966;6967;6968;6969;6970;6971;6972;6973;6974;6975;6976;6977;6978;6979;6980;6981;6982;6983;6984;6985;6986;6987;6988;6989;6990;6991;6992;6993;6994;6995;24903;26464;26465;26466;62083;62084;62085;62086;62087;62088;62089;62090;62091;62092;62093;62094;62095;62096;62097;62098;71160;71161;71162;71163;71164;71165;71166;71167;71168;71169;71170;71171;71172;71173;71174;71175;71176;71177	6969;24903;26466;62089;71177
Myosin regulatory light chain 12A;Myosin regulatory light chain 12B;Myosin regulatory light polypeptide 9	MYL12A;MYL12B;MYL9	>tr|J3QRS3|J3QRS3_HUMAN Myosin regulatory light chain 12A OS=Homo sapiens GN=MYL12A PE=4 SV=1;>sp|P19105|ML12A_HUMAN Myosin regulatory light chain 12A OS=Homo sapiens GN=MYL12A PE=1 SV=2;>sp|O14950|ML12B_HUMAN Myosin regulatory light chain 12B OS=Homo sapi	23803		1659.1	6385	4717.3	3188.9	4248.1	3605		29115	26739	26019	22913	24747	25708		238030	16591	63850	47173	31889	42481	36050		2	10	10	10	9	7	48				598	979;1522;1934;2702;3186	True;True;True;True;True	1011;1568;1985;2781;3278	6786;6787;6788;6789;6790;6791;6792;6793;6794;6795;6796;6797;6798;6799;6800;6801;9910;9911;9912;9913;9914;9915;11992;11993;16244;16245;16246;16247;16248;16249;16250;19276;19277;19278;19279;19280	9992;9993;9994;9995;9996;9997;9998;9999;10000;10001;10002;10003;10004;10005;10006;10007;10008;10009;10010;10011;10012;10013;10014;10015;10016;10017;14053;14054;14055;14056;14057;14058;14059;16609;22196;22197;22198;22199;22200;22201;22202;22203;22204;26702;26703;26704;26705;26706;26707	10012;14055;16609;22199;26704
N(G),N(G)-dimethylarginine dimethylaminohydrolase 2	DDAH2	>sp|O95865|DDAH2_HUMAN N(G),N(G)-dimethylarginine dimethylaminohydrolase 2 OS=Homo sapiens GN=DDAH2 PE=1 SV=1;>tr|Q5SSV3|Q5SSV3_HUMAN N(G),N(G)-dimethylarginine dimethylaminohydrolase 2 (Fragment) OS=Homo sapiens GN=DDAH2 PE=1 SV=1;>tr|Q5SRR8|Q5SRR8_HUMAN	23492		2823.1	5783.8	4372.1	3836.4	3395.8	3280.5		46409	42711	42939	41506	39866	38516		399360	47992	98325	74326	65219	57728	55768		10	15	15	14	9	15	78				807	428;915;1693;2814;2996;3364;4356;5456	True;True;True;True;True;True;True;True	443;946;1740;2895;3079;3461;4479;5612	3175;3176;3177;3178;3179;6455;6456;6457;6458;6459;6460;6461;6462;6463;6464;6465;10768;10769;10770;10771;10772;10773;16943;16944;16945;16946;16947;18038;18039;18040;18041;20304;20305;20306;20307;20308;20309;20310;20311;20312;20313;20314;20315;20316;26175;26176;32602;32603;32604;32605;32606;32607;32608;32609;32610;32611;32612;32613;32614;32615;32616	4642;4643;4644;4645;4646;4647;4648;4649;4650;4651;4652;4653;9605;9606;9607;9608;9609;9610;9611;9612;9613;9614;9615;9616;9617;9618;9619;9620;9621;15091;15092;15093;15094;15095;15096;23272;23273;23274;23275;23276;24858;24859;24860;24861;24862;28035;28036;28037;28038;28039;28040;28041;28042;28043;28044;28045;28046;28047;28048;28049;36053;36054;45105;45106;45107;45108;45109;45110;45111;45112;45113;45…	4642;9621;15092;23272;24858;28044;36054;45108
60S ribosomal protein L11	RPL11	>sp|P62913-2|RL11_HUMAN Isoform 2 of 60S ribosomal protein L11 OS=Homo sapiens GN=RPL11;>sp|P62913|RL11_HUMAN 60S ribosomal protein L11 OS=Homo sapiens GN=RPL11 PE=1 SV=2;>tr|Q5VVC9|Q5VVC9_HUMAN 60S ribosomal protein L11 (Fragment) OS=Homo sapiens GN=RPL11	23452		2614.8	6689.8	4457.4	3708.4	3872.6	2109		26194	29037	27432	28157	22391	24973		234520	26148	66898	44574	37084	38726	21090		8	4	5	7	13	5	42				1307	8675;9232	True;True	8989;9560	51954;51955;51956;51957;51958;51959;51960;51961;51962;51963;51964;51965;51966;55191;55192;55193;55194;55195;55196	71598;71599;71600;71601;71602;71603;71604;71605;71606;71607;71608;71609;71610;71611;71612;71613;71614;71615;71616;71617;71618;71619;71620;71621;71622;71623;71624;71625;71626;71627;71628;71629;71630;71631;75603;75604;75605;75606;75607;75608;75609;75610	71618;75610
40S ribosomal protein S24	RPS24	>tr|E7ETK0|E7ETK0_HUMAN 40S ribosomal protein S24 OS=Homo sapiens GN=RPS24 PE=1 SV=1;>tr|A0A087WUS0|A0A087WUS0_HUMAN 40S ribosomal protein S24 OS=Homo sapiens GN=RPS24 PE=1 SV=1;>sp|P62847-2|RS24_HUMAN Isoform 2 of 40S ribosomal protein S24 OS=Homo sapiens	23426		3386.3	4058.8	5305.8	4588.9	2791.9	3294.4		16208	14741	18650	19443	15852	16443		140560	20318	24353	31835	27534	16751	19767		4	3	7	5	4	4	27				23	6045;6883;8197;8209	True;True;True;True	6250;7136;8495;8508	36283;36284;36285;36286;36287;36288;41125;41126;41127;41128;41129;41130;48668;48669;48670;48671;48672;48673;48674;48856;48857;48858;48859;48860;48861	50303;50304;50305;50306;50307;56703;56704;56705;56706;56707;56708;56709;56710;66743;66744;66745;66746;66747;67133;67134;67135;67136;67137;67138;67139;67140;67141;67142	50303;56704;66744;67133
Profilin-2;Profilin	PFN2	>sp|P35080|PROF2_HUMAN Profilin-2 OS=Homo sapiens GN=PFN2 PE=1 SV=3;>tr|C9J712|C9J712_HUMAN Profilin-2 OS=Homo sapiens GN=PFN2 PE=4 SV=1;>tr|C9JQ45|C9JQ45_HUMAN Profilin OS=Homo sapiens GN=PFN2 PE=1 SV=1	23360		2174.4	5377.8	4112.3	3437.6	4692.8	3565.2		13286	25545	17414	11908	18414	24762		163520	15221	37645	28786	24063	32849	24956		4	5	4	4	5	6	28				1099	7538;8799;9533	True;True;True	7815;9118;9866	44792;44793;44794;44795;44796;44797;44798;44799;52732;52733;52734;52735;52736;52737;56773;56774;56775;56776	61426;61427;61428;61429;61430;61431;61432;61433;61434;61435;61436;61437;72605;72606;72607;72608;72609;72610;72611;72612;72613;72614;72615;72616;72617;72618;77780;77781	61427;72606;77780
Clathrin heavy chain 1	CLTC	>tr|A0A087WVQ6|A0A087WVQ6_HUMAN Clathrin heavy chain OS=Homo sapiens GN=CLTC PE=3 SV=1;>sp|Q00610-2|CLH1_HUMAN Isoform 2 of Clathrin heavy chain 1 OS=Homo sapiens GN=CLTC;>sp|Q00610|CLH1_HUMAN Clathrin heavy chain 1 OS=Homo sapiens GN=CLTC PE=1 SV=5	23147		3009.9	4795.4	4346.8	4286.4	3566.2	3142.4		255310	176260	253730	281900	213920	218700		2083200	270890	431590	391210	385780	320960	282820		56	53	65	71	52	47	344				28	28;29;97;226;305;310;345;568;699;1371;2161;2368;2603;2657;3238;3445;3454;3582;3680;3699;3796;3918;4430;4673;4836;5226;5481;5677;6319;6352;6398;7063;7083;7086;7646;7670;8025;8367;8580;8614;9144;9332;9358	True;True;True;True;True;True;True;True;True;True;True;True;True;True;True;True;True;True;True;True;True;True;True;True;True;True;True;True;True;True;True;True;True;True;True;True;True;True;True;True;True;True;True	28;29;101;234;235;316;322;357;591;724;1415;2218;2436;2677;2735;3330;3542;3552;3685;3785;3804;3904;4031;4556;4806;4971;5374;5637;5837;6553;6588;6636;7318;7339;7342;7923;7949;8319;8673;8892;8926;9471;9662;9689	134;135;136;137;138;139;140;141;142;143;699;700;701;702;703;704;1374;1375;1376;1377;1378;1379;1380;1381;1382;1383;1384;1385;1386;1387;1388;1389;2430;2431;2432;2433;2434;2456;2457;2458;2459;2460;2626;2627;2628;2629;2630;2631;2632;4135;4136;4137;4138;4139;4140;4141;4887;4888;9106;9107;9108;9109;9110;9111;9112;9113;9114;9115;9116;9117;9118;13247;13248;13249;13250;13251;13252;13253;13254;13255;13256;…	262;263;264;265;266;267;268;1172;1173;1174;1175;1176;1177;2037;2038;2039;2040;2041;2042;2043;2044;2045;2046;2047;2048;2049;2050;2051;2052;2053;2054;2055;2056;2057;2058;2059;2060;2061;2062;2063;3371;3372;3373;3394;3395;3396;3679;3680;3681;3682;3683;3684;3685;3686;3687;6381;6382;6383;6384;7397;13073;13074;13075;13076;13077;13078;13079;13080;13081;18228;18229;18230;18231;18232;18233;18234;18235;1823…	263;267;1176;2051;3372;3394;3680;6381;7397;13080;18237;20022;21416;21879;27061;28662;28708;29666;30792;30873;31566;32735;37126;39258;40681;43374;45294;47171;52802;53069;53405;57918;58017;58075;62364;62555;65525;68861;70781;71096;75110;76183;76392	0	1000
Guanine nucleotide-binding protein G(q) subunit alpha	GNAQ	>sp|P50148|GNAQ_HUMAN Guanine nucleotide-binding protein G(q) subunit alpha OS=Homo sapiens GN=GNAQ PE=1 SV=4	23143		2959.9	4820.1	3562.7	2851.4	4789.9	4158.7		51102	47113	47013	55686	56025	50710		439710	56239	91583	67691	54176	91009	79015		5	12	6	10	11	17	61				1198	1379;2735;4659;4911;5944;8325;8904;8936;9545	True;True;True;True;True;True;True;True;True	1423;2815;4792;5054;6129;8628;9228;9260;9878	9170;9171;9172;9173;9174;9175;16412;16413;16414;16415;16416;28124;28125;28126;28127;28128;28129;28130;29680;29681;29682;35634;35635;35636;35637;35638;49612;49613;49614;49615;49616;49617;49618;49619;49620;53356;53357;53358;53359;53360;53361;53362;53363;53364;53365;53366;53541;53542;53543;53544;56823;56824;56825;56826;56827	13141;22420;22421;22422;39118;39119;39120;39121;39122;39123;39124;39125;39126;39127;39128;41329;41330;49475;49476;49477;68383;68384;68385;68386;68387;68388;68389;68390;68391;68392;68393;68394;68395;68396;68397;68398;73446;73447;73448;73449;73450;73451;73452;73453;73454;73455;73456;73457;73458;73459;73663;73664;73665;73666;73667;73668;73669;73670;73671;77834;77835;77836;77837	13141;22420;39124;41330;49477;68393;73449;73666;77835	248	284
40S ribosomal protein S14	RPS14	>sp|P62263|RS14_HUMAN 40S ribosomal protein S14 OS=Homo sapiens GN=RPS14 PE=1 SV=3	23143		2839.3	4696.4	3521	4369.3	4378.6	3338.1		0	0	0	0	10954	0		92571	11357	18786	14084	17477	17515	13352		3	2	3	3	3	3	17				1283	4000	TRUE	4114	24109;24110;24111;24112;24113;24114;24115;24116	33185;33186;33187;33188;33189;33190;33191;33192;33193;33194;33195;33196;33197;33198;33199;33200;33201;33202	33193
ADP-ribosylation factor-like protein 8A	ARL8A	>sp|Q96BM9|ARL8A_HUMAN ADP-ribosylation factor-like protein 8A OS=Homo sapiens GN=ARL8A PE=1 SV=1	22973		2199.1	6334.2	3908.1	2563	5187.4	2780.7		26809	25252	26915	25905	28608	24780		252700	24190	69676	42989	28193	57062	30588		8	8	10	11	12	9	58				1660	1251;2015;3368;5588;6049;6197	True;True;True;True;True;True	1290;2069;3465;5746;6254;6429	8339;8340;8341;8342;8343;8344;8345;8346;8347;8348;12510;20331;20332;20333;20334;20335;20336;20337;33427;33428;33429;33430;33431;33432;33433;33434;33435;33436;36301;36302;37337;37338;37339;37340;37341;37342;37343;37344;37345;37346;37347;37348	12016;12017;12018;12019;12020;12021;12022;12023;12024;12025;12026;12027;12028;12029;12030;17287;28063;28064;28065;28066;28067;28068;28069;46343;46344;46345;46346;46347;46348;46349;46350;46351;50317;50318;51888;51889;51890;51891;51892;51893;51894;51895;51896;51897;51898;51899;51900;51901;51902;51903;51904;51905;51906;51907;51908;51909;51910;51911	12021;17287;28063;46349;50317;51892
D-3-phosphoglycerate dehydrogenase	PHGDH	>sp|O43175|SERA_HUMAN D-3-phosphoglycerate dehydrogenase OS=Homo sapiens GN=PHGDH PE=1 SV=4;>tr|Q5SZU1|Q5SZU1_HUMAN D-3-phosphoglycerate dehydrogenase OS=Homo sapiens GN=PHGDH PE=1 SV=1	22930		3440.9	5195.9	3269.9	3714.7	4841.8	2466.8		81923	57766	57869	67545	59995	54941		550320	82582	124700	78478	89152	116200	59202		13	11	17	17	11	11	80				707	282;1152;3007;3312;4735;6792;7974;8149	True;True;True;True;True;True;True;True	293;1188;3090;3407;4869;7044;8267;8447	2311;2312;2313;2314;2315;2316;2317;2318;7705;7706;7707;7708;7709;18097;18098;18099;18100;19996;19997;19998;19999;20000;20001;28622;28623;28624;28625;28626;28627;28628;40650;40651;40652;40653;47419;47420;47421;47422;47423;47424;48420;48421;48422;48423;48424;48425;48426;48427	3244;3245;3246;3247;3248;3249;3250;3251;3252;3253;3254;3255;3256;3257;3258;3259;11099;11100;11101;11102;11103;11104;11105;11106;11107;24930;24931;24932;24933;27630;27631;27632;27633;27634;27635;27636;27637;27638;27639;39878;39879;39880;39881;39882;39883;39884;39885;39886;39887;39888;39889;56075;65179;65180;65181;65182;65183;65184;65185;65186;65187;65188;65189;65190;65191;65192;65193;65194;65195;6…	3250;11106;24932;27630;39879;56075;65190;66466
Aconitate hydratase, mitochondrial	ACO2	>tr|A2A274|A2A274_HUMAN Aconitate hydratase, mitochondrial OS=Homo sapiens GN=ACO2 PE=1 SV=1;>sp|Q99798|ACON_HUMAN Aconitate hydratase, mitochondrial OS=Homo sapiens GN=ACO2 PE=1 SV=2	22883		2357.5	5558.5	4480.4	2886.2	3993.2	3607		89973	92141	108400	102850	96533	102110		892430	91943	216780	174740	112560	155740	140670		31	45	27	30	42	42	217				127	1010;1047;1142;1594;1774;2610;2903;3982;5119;5342;5584;6168;6170;6768;7058;7536;7905;9202	True;True;True;True;True;True;True;True;True;True;True;True;True;True;True;True;True;True	1042;1081;1178;1641;1823;2684;2984;4096;5263;5493;5742;6400;6402;7019;7313;7813;8196;9530	6922;7129;7130;7131;7132;7133;7134;7657;7658;7659;7660;7661;7662;7663;7664;7665;7666;7667;7668;7669;7670;10310;10311;10312;10313;11196;11197;11198;11199;11200;11201;15689;15690;15691;15692;15693;15694;15695;17472;17473;17474;17475;17476;17477;17478;17479;17480;17481;17482;17483;24033;24034;24035;24036;24037;24038;24039;30737;30738;30739;30740;30741;30742;30743;30744;30745;30746;30747;31946;31947;…	10142;10356;10357;10358;10359;10360;10361;10362;10363;10364;10365;10366;10367;10368;10369;10370;11030;11031;11032;11033;11034;11035;11036;11037;11038;11039;11040;11041;11042;11043;11044;11045;11046;11047;11048;11049;11050;11051;11052;11053;11054;11055;11056;11057;11058;11059;11060;11061;11062;11063;11064;11065;11066;11067;14577;14578;14579;15648;15649;21424;21425;21426;21427;21428;21429;21430;214…	10142;10358;11048;14578;15649;21427;23947;33076;42634;44238;46333;51718;51737;55933;57906;61407;64542;75443
Calcium/calmodulin-dependent protein kinase type II subunit beta	CAMK2B	>sp|Q13554-8|KCC2B_HUMAN Isoform 8 of Calcium/calmodulin-dependent protein kinase type II subunit beta OS=Homo sapiens GN=CAMK2B;>sp|Q13554-5|KCC2B_HUMAN Isoform 5 of Calcium/calmodulin-dependent protein kinase type II subunit beta OS=Homo sapiens GN=CAMK2	22811		2475.5	4055.8	4064.1	3783.5	4908.7	3523.7		72725	52699	62486	71595	76898	79710		593090	64364	105450	105670	98370	127630	91616		14	10	12	18	18	13	85				1420	246;1131;2704;2775;2820;3311;4413;6322;8196	True;True;True;True;True;True;True;True;True	257;1166;2783;2855;2901;3406;4537;6556;6557;8494	2123;2124;2125;2126;2127;2128;2129;2130;2131;2132;2133;7584;7585;7586;7587;7588;7589;7590;7591;7592;7593;7594;7595;16257;16258;16740;16741;16742;16743;16744;16745;16978;16979;16980;16981;16982;16983;16984;19995;26497;26498;26499;26500;26501;26502;26503;26504;26505;26506;26507;26508;26509;37972;37973;37974;37975;37976;37977;37978;48667	2971;2972;2973;2974;2975;2976;2977;2978;2979;2980;2981;2982;2983;2984;2985;2986;2987;2988;2989;2990;2991;2992;2993;10940;10941;10942;10943;10944;10945;10946;10947;10948;10949;10950;10951;10952;10953;10954;22215;22962;22963;22964;22965;22966;22967;22968;22969;22970;22971;22972;22973;22974;22975;22976;22977;22978;22979;23298;23299;23300;23301;23302;27629;36475;36476;36477;36478;36479;36480;36481;36…	2990;10941;22215;22966;23301;27629;36479;52813;66742	9	252
T-complex protein 1 subunit theta	CCT8	>sp|P50990|TCPQ_HUMAN T-complex protein 1 subunit theta OS=Homo sapiens GN=CCT8 PE=1 SV=4;>sp|P50990-2|TCPQ_HUMAN Isoform 2 of T-complex protein 1 subunit theta OS=Homo sapiens GN=CCT8;>sp|P50990-3|TCPQ_HUMAN Isoform 3 of T-complex protein 1 subunit theta	22638		3475.6	4495.6	2772.6	3583.3	4635.6	3675.7		112590	82551	89010	103400	99229	85437		837620	128600	166340	102590	132580	171520	136000		23	20	17	20	23	20	123				1204	316;526;1039;1226;1590;2902;3287;3805;4258;4613;5523;6503;8323;9439	True;True;True;True;True;True;True;True;True;True;True;True;True;True	328;549;1072;1264;1637;2983;3382;3913;4378;4744;4745;5681;6744;8626;9771	2482;2483;2484;2485;2486;2487;2488;2489;2490;2491;3892;3893;3894;3895;3896;7084;7085;7086;7087;8211;8212;8213;8214;8215;8216;8217;8218;8219;8220;8221;8222;8223;10291;10292;10293;10294;10295;10296;17468;17469;17470;17471;19846;19847;19848;19849;19850;19851;19852;19853;22971;22972;22973;22974;22975;22976;22977;25508;25509;25510;25511;25512;25513;25514;25515;25516;27839;27840;27841;27842;27843;27844…	3445;3446;3447;3448;3449;3450;3451;3452;3453;3454;3455;3456;6071;6072;6073;6074;6075;10311;10312;10313;10314;10315;11835;11836;11837;11838;11839;11840;11841;11842;11843;11844;11845;11846;11847;11848;11849;11850;11851;11852;11853;11854;11855;14554;14555;14556;14557;14558;14559;23940;23941;27410;27411;27412;27413;27414;27415;27416;27417;27418;27419;31633;31634;31635;31636;31637;31638;35049;35050;35…	3455;6072;10314;11842;14559;23940;27416;31635;35052;38667;45848;54315;68356;77054	250	221
60S ribosomal protein L13	RPL13	>sp|P26373|RL13_HUMAN 60S ribosomal protein L13 OS=Homo sapiens GN=RPL13 PE=1 SV=4;>tr|J3QSB4|J3QSB4_HUMAN 60S ribosomal protein L13 (Fragment) OS=Homo sapiens GN=RPL13 PE=1 SV=1;>sp|P26373-2|RL13_HUMAN Isoform 2 of 60S ribosomal protein L13 OS=Homo sapien	22378		2009	7016.5	4894.5	2630.9	2557.7	3269.1		17361	22737	20082	15413	20588	19836		201400	18081	63149	44051	23678	23020	29422		6	5	8	10	8	9	46				1041	3807;6241;7975;8379	True;True;True;True	3916;3917;6473;8268;8685	23004;23005;23006;23007;23008;23009;23010;23011;23012;23013;23014;23015;23016;23017;23018;23019;23020;23021;23022;23023;23024;23025;23026;23027;23028;23029;23030;37525;37526;47425;47426;47427;47428;47429;47430;47431;50110;50111;50112;50113;50114;50115;50116;50117	31692;31693;31694;31695;31696;31697;31698;31699;31700;31701;31702;31703;31704;31705;31706;31707;31708;31709;31710;31711;31712;31713;31714;31715;31716;31717;31718;31719;31720;31721;52174;65198;65199;65200;65201;65202;65203;65204;69094;69095;69096;69097;69098;69099;69100;69101	31700;52174;65203;69100	211	155
40S ribosomal protein S12	RPS12	>sp|P25398|RS12_HUMAN 40S ribosomal protein S12 OS=Homo sapiens GN=RPS12 PE=1 SV=3	22330		3599.4	5267.4	3131.6	3959	3455.2	2917.9		20472	17425	16681	18736	17088	18587		156310	25196	36872	21921	27713	24186	20425		5	3	2	7	1	5	23				1030	145;1412	True;True	152;153;1456	965;966;967;968;969;970;971;972;973;974;975;976;9304;9305;9306;9307;9308;9309	1493;1494;1495;1496;1497;1498;1499;1500;1501;1502;1503;1504;1505;1506;1507;1508;13290;13291;13292;13293;13294;13295;13296	1496;13293	206	12
U1 small nuclear ribonucleoprotein 70 kDa	SNRNP70	>sp|P08621|RU17_HUMAN U1 small nuclear ribonucleoprotein 70 kDa OS=Homo sapiens GN=SNRNP70 PE=1 SV=2;>sp|P08621-3|RU17_HUMAN Isoform 3 of U1 small nuclear ribonucleoprotein 70 kDa OS=Homo sapiens GN=SNRNP70;>sp|P08621-2|RU17_HUMAN Isoform 2 of U1 small nuc	22320		1621.7	7573.5	3150.1	2489.4	4498.2	2987		34829	48877	36388	32251	39639	44880		379440	27568	128750	53551	42321	76470	50779		7	3	6	6	6	6	34				881	1289;1691;3392;6142;9231	True;True;True;True;True	1330;1738;3489;6372;9559	8618;8619;8620;8621;8622;8623;8624;8625;8626;8627;8628;8629;10759;10760;10761;10762;10763;10764;20498;20499;20500;20501;37067;37068;37069;37070;37071;55184;55185;55186;55187;55188;55189;55190	12371;12372;12373;12374;12375;12376;12377;12378;12379;12380;12381;12382;12383;12384;12385;12386;12387;12388;12389;12390;12391;12392;15083;15084;15085;15086;15087;28351;28352;28353;28354;51580;51581;51582;75598;75599;75600;75601;75602	12389;15085;28353;51582;75602
Transketolase	TKT	>sp|P29401|TKT_HUMAN Transketolase OS=Homo sapiens GN=TKT PE=1 SV=3;>sp|P29401-2|TKT_HUMAN Isoform 2 of Transketolase OS=Homo sapiens GN=TKT	22267		2646.7	4582.3	4045.8	3695.4	4620.2	2676.9		62869	55548	61917	65303	69658	60367		556680	66166	114560	101140	92386	115500	66923		13	14	11	23	17	15	93				1061	862;3912;4382;4480;4801;6068;6386;6464;7673;8179;8660	True;True;True;True;True;True;True;True;True;True;True	891;4025;4505;4607;4936;6275;6622;6703;7953;8477;8974	6174;6175;6176;6177;6178;6179;23703;23704;23705;23706;23707;23708;23709;23710;26349;26350;26351;26352;26353;26986;26987;26988;26989;26990;26991;26992;26993;26994;26995;26996;26997;26998;26999;29018;29019;29020;29021;29022;36409;36410;36411;36412;38348;38349;38350;38351;38352;38353;38354;38355;38356;38357;38358;38839;38840;38841;38842;45626;45627;45628;45629;45630;45631;45632;45633;45634;45635;485…	9293;9294;9295;9296;9297;9298;9299;9300;9301;32681;32682;32683;32684;32685;32686;32687;32688;32689;32690;32691;32692;32693;32694;32695;32696;32697;32698;36290;36291;36292;36293;36294;37533;37534;37535;37536;37537;37538;37539;37540;37541;37542;37543;37544;37545;37546;37547;40416;40417;40418;40419;40420;40421;40422;40423;50496;50497;53247;53248;53249;53250;53251;53252;53253;54063;62568;62569;62570;…	9297;32685;36294;37545;40417;50497;53252;54063;62579;66602;71493
Ras-related protein Rab-3A;Ras-related protein Rab-3D	RAB3A;RAB3D	>sp|P20336|RAB3A_HUMAN Ras-related protein Rab-3A OS=Homo sapiens GN=RAB3A PE=1 SV=1;>tr|M0R257|M0R257_HUMAN Ras-related protein Rab-3A (Fragment) OS=Homo sapiens GN=RAB3A PE=1 SV=1;>sp|O95716|RAB3D_HUMAN Ras-related protein Rab-3D OS=Homo sapiens GN=RAB3D	22050		1991.9	3492.4	4821.5	4657	4302.7	2784.7		32168	23974	31103	42041	38964	30042		286650	25895	45401	62679	60541	55936	36201		16	10	13	14	12	10	75				991	2148;2826;4658;5128;6086;6794;8305;9206	True;True;True;False;True;True;True;True	2204;2907;4791;5273;6300;7046;8608;9534	13166;13167;13168;13169;13170;13171;17034;28118;28119;28120;28121;28122;28123;30787;30788;30789;30790;30791;30792;30793;30794;30795;30796;30797;30798;30799;30800;30801;30802;30803;30804;30805;30806;30807;36565;36566;36567;36568;36569;36570;40660;40661;40662;40663;40664;40665;40666;40667;40668;49487;49488;49489;49490;49491;49492;49493;55049;55050;55051;55052;55053;55054;55055;55056;55057;55058;550…	18075;18076;18077;18078;18079;18080;18081;18082;23365;39115;39116;39117;42677;42678;42679;42680;42681;42682;42683;42684;42685;42686;42687;42688;42689;42690;42691;42692;42693;42694;42695;42696;42697;42698;42699;42700;42701;42702;42703;42704;42705;42706;42707;42708;42709;42710;42711;42712;42713;42714;42715;42716;42717;42718;42719;42720;50743;50744;50745;50746;50747;50748;50749;50750;50751;50752;507…	18080;23365;39115;42678;50744;56099;68266;75480
Interleukin enhancer-binding factor 3	ILF3	>sp|Q12906-7|ILF3_HUMAN Isoform 7 of Interleukin enhancer-binding factor 3 OS=Homo sapiens GN=ILF3;>sp|Q12906-4|ILF3_HUMAN Isoform 4 of Interleukin enhancer-binding factor 3 OS=Homo sapiens GN=ILF3;>sp|Q12906-6|ILF3_HUMAN Isoform 6 of Interleukin enhancer-	21970		1487.3	6012.9	3319.2	3455.8	4141.1	3553.9		69133	101950	83203	115910	92473	95279		856840	58005	234500	129450	134780	161500	138600		21	37	27	31	27	35	178				1394	739;768;1597;2746;3629;4220;4970;5558;6569;7278;7370;8324;8632;8695;8760;8905;9259;9260	True;True;True;True;True;True;True;True;True;True;True;True;True;True;True;True;True;True	766;795;1644;2826;3733;4339;5113;5716;6811;7547;7639;7640;8627;8944;9009;9078;9079;9229;9588;9589	5193;5194;5195;5196;5197;5367;5368;5369;5370;10324;10325;10326;10327;10328;10329;10330;10331;16489;16490;16491;16492;16493;16494;21974;21975;21976;21977;21978;21979;21980;25246;25247;25248;25249;25250;25251;29955;29956;29957;29958;29959;29960;29961;29962;29963;29964;29965;33265;39480;39481;43422;43851;43852;43853;43854;43855;43856;43857;43858;49589;49590;49591;49592;49593;49594;49595;49596;49597;…	7869;7870;7871;7872;7873;7874;7875;7876;7877;7878;7879;8077;14585;14586;14587;14588;14589;22500;22501;22502;22503;30400;30401;30402;30403;30404;30405;30406;34694;34695;34696;34697;34698;34699;34700;34701;34702;34703;34704;34705;34706;34707;34708;34709;34710;34711;34712;34713;34714;34715;41638;41639;41640;41641;41642;41643;46084;54777;54778;59674;60243;60244;60245;60246;60247;60248;68357;68358;683…	7876;8077;14585;22502;30400;34699;41638;46084;54777;59674;60248;68368;71256;71826;72434;73466;75760;75769	304;305	266;465
Eukaryotic translation initiation factor 5A-1	EIF5A	>tr|I3L397|I3L397_HUMAN Eukaryotic translation initiation factor 5A-1 (Fragment) OS=Homo sapiens GN=EIF5A PE=1 SV=4;>tr|I3L504|I3L504_HUMAN Eukaryotic translation initiation factor 5A-1 OS=Homo sapiens GN=EIF5A PE=1 SV=1;>sp|P63241|IF5A1_HUMAN Eukaryotic t	21936		1792.4	5097.2	3257.1	4337	3770.7	3681.2		17807	18056	19469	19222	20605	18901		175480	14339	40778	26057	34696	30166	29449		3	3	4	1	5	5	21				574	6174;7068;8623	True;True;True	6406;7323;8935	37216;37217;37218;37219;42148;42149;42150;42151;42152;42153;42154;51653;51654;51655;51656;51657;51658;51659;51660;51661;51662;51663;51664;51665;51666;51667;51668	51752;51753;51754;51755;57932;57933;57934;57935;57936;57937;71203;71204;71205;71206;71207;71208;71209;71210;71211;71212;71213;71214;71215;71216;71217	51754;57933;71212
Heterogeneous nuclear ribonucleoprotein A0	HNRNPA0	>sp|Q13151|ROA0_HUMAN Heterogeneous nuclear ribonucleoprotein A0 OS=Homo sapiens GN=HNRNPA0 PE=1 SV=1	21903		2388.2	4130.9	3466	4534.2	3821.6	3561.7		33329	26825	30554	41638	29091	40146		284730	31046	53701	45058	58945	49681	46302		8	16	10	11	11	13	69				1401	2880;2959;4196;4245	True;True;True;False	2961;3042;4315;4364	17349;17350;17351;17352;17353;17354;17355;17356;17357;17358;17359;17360;17361;17362;17363;17364;17365;17366;17367;17368;17846;17847;17848;17849;17850;17851;17852;25084;25085;25086;25087;25088;25089;25090;25091;25092;25093;25094;25095;25096;25097;25098;25357;25358;25359;25360;25361;25362;25363;25364;25365;25366;25367;25368;25369;25370;25371	23799;23800;23801;23802;23803;23804;23805;23806;23807;23808;23809;23810;23811;23812;23813;23814;23815;23816;23817;23818;23819;23820;23821;23822;23823;23824;23825;23826;23827;23828;23829;23830;23831;23832;24599;24600;24601;24602;24603;24604;24605;24606;24607;24608;34405;34406;34407;34408;34409;34410;34411;34412;34413;34414;34415;34416;34417;34418;34419;34420;34421;34422;34423;34424;34425;34426;344…	23802;24604;34417;34800
Serine/arginine-rich splicing factor 3	SRSF3	>sp|P84103-2|SRSF3_HUMAN Isoform 2 of Serine/arginine-rich splicing factor 3 OS=Homo sapiens GN=SRSF3;>sp|P84103|SRSF3_HUMAN Serine/arginine-rich splicing factor 3 OS=Homo sapiens GN=SRSF3 PE=1 SV=1;>tr|A0A087X2D0|A0A087X2D0_HUMAN Serine/arginine-rich-spli	21790		2454.1	6028.6	3326.8	3555.4	3510.7	2914.7		0	0	0	0	0	18457		174320	19633	48229	26614	28443	28086	23318		2	4	3	3	3	3	18				1343	210;6422;8478	True;False;True	218;6660;8787	1283;1284;1285;1286;1287;1288;38548;38549;38550;38551;38552;38553;38554;38555;38556;38557;38558;38559;50713	1928;1929;1930;1931;1932;1933;1934;1935;1936;1937;1938;1939;1940;1941;1942;1943;1944;53542;53543;53544;53545;53546;53547;53548;53549;53550;53551;53552;53553;53554;53555;53556;53557;53558;53559;53560;53561;53562;53563;53564;53565;53566;53567;53568;53569;53570;53571;53572;53573;53574;53575;53576;53577;53578;53579;53580;53581;53582;53583;69938	1943;53552;69938
Small nuclear ribonucleoprotein E	SNRPE	>sp|P62304|RUXE_HUMAN Small nuclear ribonucleoprotein E OS=Homo sapiens GN=SNRPE PE=1 SV=1;>tr|A6NHK2|A6NHK2_HUMAN Small nuclear ribonucleoprotein E OS=Homo sapiens GN=SNRPE PE=1 SV=1	21783		4756.2	1086.2	1128.4	4707.4	5383.1	4721.5		15532	0	0	15265	13105	11792		87131	19025	4344.6	4513.4	18830	21532	18886		4	1	3	3	4	4	19				1287	2874;8833	True;True	2955;9154;9155	17310;17311;17312;17313;17314;52929;52930;52931;52932;52933;52934;52935;52936;52937	23741;23742;23743;23744;23745;23746;23747;72839;72840;72841;72842;72843;72844;72845;72846;72847;72848;72849;72850	23744;72846	278	14
60S ribosomal protein L12	RPL12	>sp|P30050|RL12_HUMAN 60S ribosomal protein L12 OS=Homo sapiens GN=RPL12 PE=1 SV=1	21613		1869.7	6185.1	3536.9	3715.4	3541	2764.5		17916	23362	22182	23464	17710	19805		194510	16827	55666	31832	33438	31869	24881		4	4	2	8	2	5	25				1071	3621;4372;6680	True;True;True	3725;4495;6926	21915;21916;21917;21918;21919;21920;21921;21922;21923;21924;21925;21926;21927;21928;21929;26267;26268;26269;26270;26271;26272;26273;40081;40082;40083;40084;40085;40086	30303;30304;30305;30306;30307;30308;30309;30310;30311;30312;30313;30314;30315;30316;36143;36144;36145;36146;36147;36148;55465;55466;55467;55468;55469	30305;36143;55469
Myotrophin	MTPN	>tr|C9JL85|C9JL85_HUMAN Myotrophin OS=Homo sapiens GN=MTPN PE=1 SV=1;>sp|P58546|MTPN_HUMAN Myotrophin OS=Homo sapiens GN=MTPN PE=1 SV=2	21555		3624.3	3196	2290	4130	4500.8	3814.3		9077.4	6521.1	0	9084.1	9404	8766.4		64666	10873	9588	6869.9	12390	13502	11443		2	1	2	3	4	2	14				248	1708;3204	True;True	1755;3296	10825;10826;10827;10828;10829;19380;19381;19382;19383;19384;19385;19386;19387	15146;15147;26844;26845;26846;26847;26848;26849;26850;26851;26852;26853;26854;26855	15147;26844
ATP synthase subunit O, mitochondrial	ATP5O	>sp|P48047|ATPO_HUMAN ATP synthase subunit O, mitochondrial OS=Homo sapiens GN=ATP5O PE=1 SV=1;>tr|H7C0C1|H7C0C1_HUMAN Uncharacterized protein (Fragment) OS=Homo sapiens PE=4 SV=2	21467		2294.4	6043.7	3392.8	2972.5	3859.9	2904.2		25898	31114	25693	28490	27259	28042		257610	27532	72524	40713	35670	46318	34850		2	5	2	5	2	2	18				1165	5546;7251;7784;8317	True;True;True;True	5704;7518;8070;8620	33207;43233;43234;43235;43236;43237;43238;46320;46321;46322;46323;46324;46325;46326;46327;46328;49563;49564;49565;49566;49567	46027;59372;59373;59374;59375;59376;59377;59378;59379;59380;63678;63679;63680;63681;63682;63683;63684;63685;68340;68341;68342	46027;59373;63678;68341
Sideroflexin-1	SFXN1	>sp|Q9H9B4|SFXN1_HUMAN Sideroflexin-1 OS=Homo sapiens GN=SFXN1 PE=1 SV=4;>tr|S4R2X2|S4R2X2_HUMAN Sideroflexin-1 OS=Homo sapiens GN=SFXN1 PE=1 SV=1;>tr|D6RFI0|D6RFI0_HUMAN Sideroflexin-1 (Fragment) OS=Homo sapiens GN=SFXN1 PE=1 SV=4;>tr|D6RDG7|D6RDG7_HUMAN	21423		2666.8	6724.8	1771.2	2697.7	4557.6	3004.5		35968	46105	32367	36698	34296	35250		342760	42668	107600	28340	43163	72922	48072		5	6	2	9	6	5	33				1758	502;4688;6318;6678;6771;7265;7584;9117;9409	True;True;True;True;True;True;True;True;True	524;4822;6552;6924;7022;7533;7861;9443;9740	3781;3782;3783;3784;3785;3786;3787;3788;3789;28312;28313;28314;28315;28316;37962;37963;37964;37965;37966;37967;40076;40077;40078;40079;40516;40517;40518;40519;40520;43337;43338;43339;45086;45087;54538;54539;54540;54541;54542;54543;54544;54545;54546;56141;56142;56143;56144;56145;56146;56147;56148;56149;56150;56151;56152	5943;5944;5945;5946;5947;5948;5949;39364;52797;52798;52799;52800;52801;55463;55946;55947;55948;55949;55950;59533;59534;61849;61850;74836;74837;74838;76849;76850;76851;76852;76853;76854;76855;76856;76857;76858;76859;76860;76861;76862;76863	5944;39364;52801;55463;55946;59534;61850;74838;76859
Heterogeneous nuclear ribonucleoprotein M	HNRNPM	>tr|A0A087X0X3|A0A087X0X3_HUMAN Heterogeneous nuclear ribonucleoprotein M OS=Homo sapiens GN=HNRNPM PE=1 SV=1;>sp|P52272-2|HNRPM_HUMAN Isoform 2 of Heterogeneous nuclear ribonucleoprotein M OS=Homo sapiens GN=HNRNPM;>sp|P52272|HNRPM_HUMAN Heterogeneous nuc	21356		1967.1	5091.5	3598.4	4146.9	3727.5	2824.4		100540	105370	107530	126700	102060	111540		1003700	92454	239300	169130	194900	175190	132750		27	29	34	32	24	28	174				62	39;224;2224;2857;3081;3185;4393;4927;5949;5956;5958;5963;5965;6131;6338;8582	True;True;True;True;True;True;True;True;True;True;True;True;True;True;True;True	39;232;2283;2938;3165;3277;4516;5070;6135;6142;6144;6145;6150;6153;6358;6574;8894	222;223;224;225;226;227;228;229;230;231;232;233;234;1364;1365;1366;1367;1368;1369;13588;13589;13590;13591;13592;17198;17199;17200;18582;18583;18584;18585;18586;19270;19271;19272;19273;19274;19275;26411;26412;26413;26414;26415;26416;26417;29765;29766;29767;29768;29769;29770;35668;35669;35670;35671;35672;35673;35698;35705;35706;35707;35708;35709;35710;35711;35712;35735;35736;35737;35738;35739;35740…	392;393;394;395;396;397;398;399;400;401;402;403;404;405;406;407;408;409;410;411;412;413;414;415;416;417;418;2028;2029;2030;2031;2032;2033;2034;2035;18778;18779;18780;18781;18782;23577;25744;25745;25746;25747;25748;25749;25750;25751;25752;26693;26694;26695;26696;26697;26698;26699;26700;26701;36371;36372;36373;36374;36375;36376;36377;36378;36379;36380;36381;36382;36383;36384;36385;36386;36387;36388…	411;2028;18780;23577;25750;26695;36371;41423;49535;49564;49573;49605;49624;51471;52919;70831	3;4	607;611
40S ribosomal protein S19	RPS19	>sp|P39019|RS19_HUMAN 40S ribosomal protein S19 OS=Homo sapiens GN=RPS19 PE=1 SV=2;>tr|M0R2L9|M0R2L9_HUMAN 40S ribosomal protein S19 (Fragment) OS=Homo sapiens GN=RPS19 PE=1 SV=1;>tr|M0QXK4|M0QXK4_HUMAN 40S ribosomal protein S19 (Fragment) OS=Homo sapiens	21318		1876.2	5527.8	4127	2220	4242.4	3324.7		24999	24541	26623	21519	21336	24066		213180	18762	55278	41270	22200	42424	33247		4	9	6	6	6	9	40				1126	313;1812;4860;8756;8885	True;True;True;True;True	325;1862;4995;9074;9208	2472;2473;11413;11414;11415;11416;11417;11418;11419;11420;29355;29356;29357;29358;29359;29360;52533;52534;52535;52536;52537;52538;53239;53240;53241;53242;53243	3429;15869;15870;15871;15872;15873;15874;15875;15876;15877;15878;15879;40861;40862;40863;40864;40865;40866;40867;40868;40869;72383;72384;72385;72386;72387;72388;72389;72390;72391;72392;72393;72394;72395;72396;72397;72398;72399;72400;73287	3429;15874;40869;72395;73287
Ubiquitin thioesterase OTUB1	OTUB1	>tr|F5GYN4|F5GYN4_HUMAN Ubiquitin thioesterase OTUB1 OS=Homo sapiens GN=OTUB1 PE=1 SV=1;>tr|J3KR44|J3KR44_HUMAN Ubiquitin thioesterase OTUB1 OS=Homo sapiens GN=OTUB1 PE=1 SV=2;>sp|Q96FW1|OTUB1_HUMAN Ubiquitin thioesterase OTUB1 OS=Homo sapiens GN=OTUB1 PE=	21268		2222.4	4323.8	4389.3	2721.2	4334.6	3277.2		30093	29290	32328	30852	35506	32854		276490	28891	56209	57061	35375	56350	42604		5	5	5	7	6	9	37				417	207;1599;2421;2910;4072;4797;5144;6591	True;True;True;True;True;True;True;True	215;1646;2490;2991;4187;4932;5289;6833	1270;1271;1272;1273;1274;1275;1276;1277;1278;1279;1280;10344;10345;10346;10347;10348;10349;14732;14733;14734;14735;14736;14737;14738;14739;17511;17512;17513;17514;17515;17516;24458;24459;24460;24461;24462;24463;24464;29001;29002;29003;29004;29005;30872;30873;30874;30875;30876;30877;30878;39603;39604	1916;1917;1918;1919;1920;1921;1922;1923;1924;1925;14600;14601;14602;20271;20272;20273;20274;20275;20276;20277;23986;23987;23988;23989;23990;33605;33606;33607;33608;33609;40400;40401;40402;40403;40404;40405;42797;42798;42799;42800;42801;42802;42803;42804;54889	1923;14602;20276;23989;33605;40400;42801;54889
Chromobox protein homolog 5	CBX5	>sp|P45973|CBX5_HUMAN Chromobox protein homolog 5 OS=Homo sapiens GN=CBX5 PE=1 SV=1	21175		2944.1	6910.1	2631.4	2848.5	2271.6	3569.7		30338	28813	26404	17214	19817	22353		211750	29441	69101	26314	28485	22716	35697		0	8	7	3	7	3	28				1153	1366;2979;3252;5415;9160	True;True;True;True;True	1410;3062;3344;5569;9487	9076;9077;9078;9079;9080;17952;17953;17954;19647;19648;19649;32382;32383;32384;32385;32386;32387;32388;32389;32390;32391;32392;32393;54770;54771;54772;54773;54774;54775;54776;54777;54778;54779;54780;54781;54782	13034;24740;24741;27165;27166;27167;44861;44862;44863;44864;44865;44866;44867;44868;44869;44870;44871;44872;44873;44874;75142;75143;75144;75145;75146;75147;75148;75149;75150;75151;75152;75153	13034;24741;27165;44862;75145
Stress-70 protein, mitochondrial	HSPA9	>sp|P38646|GRP75_HUMAN Stress-70 protein, mitochondrial OS=Homo sapiens GN=HSPA9 PE=1 SV=2	21159		1980.1	4419.6	4431.7	4172.2	2820.9	3334.8		85799	84118	86266	95913	81286	80243		804060	75244	167950	168410	158540	107190	126720		24	46	27	34	24	27	182				1124	559;803;2109;4172;4610;5658;6167;6689;7157;7551;8211;8448;8648;8741;8929	True;True;True;True;True;True;True;True;True;True;True;True;True;True;True	582;830;2165;4291;4741;5816;6399;6935;7419;7420;7828;8510;8757;8961;9058;9253	4062;4063;4064;4065;4066;4067;4068;4069;4070;4071;4072;4073;5762;5763;5764;5765;5766;5767;5768;12973;12974;12975;12976;12977;12978;12979;24976;24977;24978;24979;24980;24981;27767;27768;27769;27770;27771;27772;27773;27774;27775;27776;27777;27778;27779;27780;27781;27782;27783;27784;27785;27786;27787;27788;33789;33790;33791;33792;33793;33794;33795;33796;33797;33798;37173;37174;37175;37176;37177;3717…	6278;6279;6280;6281;6282;6283;6284;6285;6286;6287;6288;6289;6290;6291;6292;6293;6294;6295;6296;6297;6298;6299;6300;6301;8653;8654;8655;8656;8657;17850;17851;17852;17853;17854;17855;17856;17857;17858;17859;17860;17861;17862;17863;17864;17865;34260;34261;34262;34263;34264;34265;34266;34267;38570;38571;38572;38573;38574;38575;38576;38577;38578;38579;38580;38581;38582;38583;38584;38585;38586;38587;46…	6288;8654;17858;34260;38574;46900;51712;55517;58634;61618;67154;69662;71380;72259;73638	233	389
Translationally-controlled tumor protein;TPT1-like protein	TPT1	>tr|Q5W0H4|Q5W0H4_HUMAN Translationally-controlled tumor protein OS=Homo sapiens GN=TPT1 PE=1 SV=1;>sp|P13693|TCTP_HUMAN Translationally-controlled tumor protein OS=Homo sapiens GN=TPT1 PE=1 SV=1;>tr|J3KPG2|J3KPG2_HUMAN Translationally-controlled tumor pro	21004		1812.9	6126.1	2952.5	3278.2	3849.2	2985.3		18358	17041	16625	15621	15560	15341		147030	12690	42883	20667	22948	26944	20897		0	7	6	2	5	4	24				939	1125;3529;6551;8819	True;True;True;True	1160;3629;6793;9138	7550;7551;7552;7553;7554;7555;7556;7557;7558;7559;7560;7561;7562;21245;21246;21247;21248;39386;39387;39388;52827;52828;52829;52830;52831;52832	10905;10906;10907;10908;10909;10910;10911;10912;10913;10914;10915;10916;10917;10918;29233;29234;29235;29236;29237;54683;54684;54685;72721;72722;72723;72724	10916;29233;54685;72721
40S ribosomal protein S18	RPS18	>sp|P62269|RS18_HUMAN 40S ribosomal protein S18 OS=Homo sapiens GN=RPS18 PE=1 SV=3	20812		2090.2	5756.9	3821.3	2888	3557.8	2698.1		20920	19670	22178	20904	19076	21385		187310	18812	51812	34392	25992	32020	24283		6	7	6	6	6	5	36				1285	3711;5000;8788	True;True;True	3816;5143;9107	22410;22411;22412;22413;22414;22415;30129;30130;30131;30132;30133;30134;30135;30136;52680;52681;52682	30928;30929;30930;30931;30932;30933;30934;30935;30936;30937;30938;30939;30940;30941;30942;30943;30944;41873;41874;41875;41876;41877;41878;41879;41880;41881;41882;41883;41884;41885;41886;41887;41888;41889;41890;41891;72543	30933;41877;72543
Myosin light polypeptide 6	PDE6H;MYL6	>tr|F8W1R7|F8W1R7_HUMAN Myosin light polypeptide 6 OS=Homo sapiens GN=MYL6 PE=1 SV=1;>tr|J3KND3|J3KND3_HUMAN Myosin light polypeptide 6 OS=Homo sapiens GN=MYL6 PE=1 SV=1;>tr|G8JLA2|G8JLA2_HUMAN Myosin light polypeptide 6 OS=Homo sapiens GN=MYL6 PE=1 SV=1;>	20799		2130.8	5222.1	3606.9	1814.5	2941.6	5083.4		20226	29549	20996	22585	18092	20738		207990	21308	52221	36069	18145	29416	50834		7	11	11	9	9	14	61				206	378;1303;1523;3649;6382;8654	True;True;True;True;True;True	390;1344;1569;3753;6618;8967;8968	2815;2816;2817;2818;2819;2820;8698;8699;8700;8701;8702;8703;8704;8705;8706;8707;8708;8709;9916;9917;9918;9919;9920;9921;9922;22079;22080;22081;22082;22083;38330;38331;51834;51835;51836;51837;51838;51839;51840;51841;51842;51843;51844;51845;51846;51847	3935;3936;3937;3938;3939;3940;3941;3942;3943;3944;12489;12490;12491;12492;12493;12494;12495;12496;12497;12498;12499;12500;12501;14060;14061;14062;14063;14064;14065;14066;14067;14068;14069;14070;14071;30557;30558;30559;30560;30561;30562;53238;53239;71431;71432;71433;71434;71435;71436;71437;71438;71439;71440;71441;71442;71443;71444;71445;71446;71447;71448	3944;12499;14061;30557;53238;71438	26	73
Puromycin-sensitive aminopeptidase	NPEPPS	>tr|E9PLK3|E9PLK3_HUMAN Puromycin-sensitive aminopeptidase OS=Homo sapiens GN=NPEPPS PE=1 SV=1;>sp|P55786|PSA_HUMAN Puromycin-sensitive aminopeptidase OS=Homo sapiens GN=NPEPPS PE=1 SV=2;>sp|P55786-2|PSA_HUMAN Isoform 2 of Puromycin-sensitive aminopeptidas	20720		1860.2	5089.6	3722	3101	4217.5	2730.1		91284	101910	107790	110560	116080	110350		973860	87430	239210	174930	145750	198220	128320		6	13	17	16	22	18	92				396	204;262;557;653;794;1171;1410;1476;2318;3478;3863;4357;4944;5292;5799;6880;8358;8688;8990	True;True;True;True;True;True;True;True;True;True;True;True;True;True;True;True;True;True;True	212;273;580;678;821;1207;1454;1521;2382;3577;3974;4480;5087;5443;5962;7133;8662;9002;9315	1259;1260;1261;1262;2202;2203;2204;2205;2206;4043;4044;4045;4046;4047;4672;4673;4674;4675;4676;4677;4678;4679;4680;4681;4682;4683;5505;5506;5507;5508;5509;7841;7842;7843;7844;7845;9296;9659;9660;9661;9662;14149;14150;14151;14152;20952;23443;23444;23445;23446;23447;23448;23449;23450;23451;26177;26178;26179;26180;26181;26182;29852;29853;29854;29855;31665;31666;31667;31668;31669;31670;34749;34750;34…	1908;1909;1910;1911;3100;6260;6261;6262;7106;7107;7108;7109;7110;7111;7112;7113;7114;7115;7116;7117;8234;8235;11272;11273;11274;13281;13753;13754;13755;13756;19410;19411;28882;32386;32387;32388;32389;32390;32391;36055;36056;36057;41528;41529;43798;43799;43800;43801;43802;43803;43804;43805;43806;48235;48236;48237;48238;48239;48240;48241;48242;48243;48244;48245;48246;48247;56689;56690;68691;68692;7…	1908;3100;6262;7107;8234;11272;13281;13753;19410;28882;32390;36056;41529;43803;48246;56689;68692;71758;73984
V-type proton ATPase subunit B, brain isoform	ATP6V1B2	>sp|P21281|VATB2_HUMAN V-type proton ATPase subunit B, brain isoform OS=Homo sapiens GN=ATP6V1B2 PE=1 SV=3	20596		2664.8	4010.1	3719.1	2835.2	4805.5	2561.5		61643	45224	55211	66972	64505	58698		514900	66620	100250	92979	70879	120140	64036		11	17	19	12	28	11	98				998	751;755;2974;3648;6216;6873;7059;8131;8242;8276;9209	True;True;True;True;True;True;True;True;True;True;True	778;782;3057;3752;6448;7125;7314;8428;8541;8577;9537	5269;5270;5271;5272;5273;5274;5275;5276;5277;5278;5279;5280;5281;5282;5283;5298;5299;5300;5301;5302;5303;5304;17914;17915;22073;22074;22075;22076;22077;22078;37436;37437;37438;41080;41081;41082;41083;41084;41085;41086;41087;41088;41089;42122;42123;48308;48309;48310;48311;49039;49040;49041;49042;49043;49044;49045;49046;49047;49048;49049;49050;49269;49270;49271;49272;49273;49274;55075;55076;55077;5…	7968;7969;7970;7971;7972;7973;7974;7975;7976;7977;7978;7979;7980;7981;7982;7983;7984;7985;7986;7987;7988;7989;7990;7991;7992;7993;7994;8004;8005;8006;8007;8008;8009;8010;8011;8012;8013;8014;24690;24691;30552;30553;30554;30555;30556;52037;52038;56651;56652;56653;56654;56655;56656;56657;56658;56659;56660;56661;56662;56663;57907;66334;66335;66336;66337;66338;67384;67385;67386;67387;67388;67389;67390…	7973;8009;24690;30556;52037;56660;57907;66337;67384;67846;75499
40S ribosomal protein S2	RPS2	>sp|P15880|RS2_HUMAN 40S ribosomal protein S2 OS=Homo sapiens GN=RPS2 PE=1 SV=2;>tr|H0YEN5|H0YEN5_HUMAN 40S ribosomal protein S2 (Fragment) OS=Homo sapiens GN=RPS2 PE=1 SV=1;>tr|E9PQD7|E9PQD7_HUMAN 40S ribosomal protein S2 OS=Homo sapiens GN=RPS2 PE=1 SV=1	20558		2259.5	4811.1	3153.6	2970	4231.6	3131.7		41577	37904	39484	50079	40132	45473		370040	40671	86599	56766	53460	76170	56370		6	16	9	11	14	16	72				953	2134;3306;5257;7344;7526;8306	True;True;True;True;True;True	2190;3401;5407;7613;7803;8609	13109;13110;13111;13112;13113;13114;13115;13116;13117;13118;13119;13120;19968;19969;19970;19971;19972;19973;31501;31502;31503;31504;43707;43708;43709;43710;43711;43712;43713;43714;43715;43716;43717;43718;44684;44685;44686;44687;44688;44689;44690;44691;44692;49494;49495;49496;49497;49498;49499;49500	18014;18015;18016;18017;18018;18019;18020;18021;18022;18023;18024;18025;18026;18027;18028;18029;18030;18031;18032;18033;18034;18035;18036;18037;18038;18039;18040;18041;18042;18043;27595;27596;27597;27598;27599;43598;43599;43600;60079;60080;60081;60082;60083;60084;60085;60086;60087;60088;60089;60090;60091;60092;60093;60094;61256;61257;61258;61259;61260;61261;61262;68269;68270;68271;68272;68273;682…	18038;27599;43600;60088;61256;68270
Sodium/potassium-transporting ATPase subunit beta-1	ATP1B1	>sp|P05026-2|AT1B1_HUMAN Isoform 2 of Sodium/potassium-transporting ATPase subunit beta-1 OS=Homo sapiens GN=ATP1B1;>sp|P05026|AT1B1_HUMAN Sodium/potassium-transporting ATPase subunit beta-1 OS=Homo sapiens GN=ATP1B1 PE=1 SV=1;>tr|V9GYR2|V9GYR2_HUMAN Sodiu	20556		2810.8	3219.2	2812.3	3730	4946.9	3036.9		29998	21040	26987	33263	33112	32054		246670	33730	38630	33748	44760	59363	36443		6	8	7	11	8	6	46				843	7701;8373;8595	True;True;True	7983;8679;8907	45739;45740;45741;45742;45743;45744;45745;45746;50061;50062;50063;50064;50065;50066;50067;50068;50069;50070;50071;50072;51479;51480;51481;51482;51483;51484;51485;51486	62691;62692;62693;62694;62695;62696;62697;62698;62699;62700;62701;62702;62703;69016;69017;69018;69019;69020;69021;69022;69023;69024;69025;69026;69027;69028;69029;69030;69031;69032;69033;69034;69035;69036;69037;70969;70970;70971;70972;70973;70974;70975;70976;70977;70978;70979	62691;69031;70971
Serine/threonine-protein kinase DCLK1	DCLK1	>sp|O15075-2|DCLK1_HUMAN Isoform 1 of Serine/threonine-protein kinase DCLK1 OS=Homo sapiens GN=DCLK1;>sp|O15075|DCLK1_HUMAN Serine/threonine-protein kinase DCLK1 OS=Homo sapiens GN=DCLK1 PE=1 SV=2;>sp|O15075-3|DCLK1_HUMAN Isoform 3 of Serine/threonine-prot	20398		1898.2	4436.8	3155.7	3326.6	4561.7	3019.2		72490	74538	73658	77616	85810	72973		693540	64539	150850	107290	113100	155100	102650		22	15	20	22	24	22	125				690	819;1134;1793;2665;2994;3264;3600;6518;7236;7739;8028;8069;9369	True;True;True;True;True;True;True;True;True;True;True;True;True	847;1169;1842;1843;2743;3077;3358;3703;6759;7502;8022;8322;8366;9700	5884;5885;5886;5887;5888;5889;5890;7608;7609;7610;7611;7612;7613;7614;7615;7616;7617;11295;11296;11297;11298;11299;11300;11301;11302;16043;16044;16045;16046;18017;18018;18019;18020;18021;18022;18023;18024;19715;19716;19717;19718;19719;21721;21722;21723;39182;39183;39184;39185;39186;39187;39188;43165;43166;43167;43168;43169;43170;45995;45996;45997;45998;45999;46000;46001;46002;46003;46004;47713;47…	8862;8863;8864;8865;8866;8867;8868;8869;10968;10969;10970;10971;10972;10973;10974;10975;10976;10977;10978;10979;15758;15759;15760;15761;15762;15763;15764;15765;21911;21912;21913;21914;24826;24827;24828;24829;24830;24831;24832;24833;24834;24835;24836;27254;27255;27256;27257;27258;29861;29862;29863;54444;54445;54446;59300;59301;59302;59303;59304;59305;59306;59307;59308;59309;59310;59311;59312;59313…	8867;10971;15758;21913;24836;27254;29861;54445;59310;63241;65544;65872;76461	81	432
Protein DJ-1	PARK7	>sp|Q99497|PARK7_HUMAN Protein DJ-1 OS=Homo sapiens GN=PARK7 PE=1 SV=2;>tr|K7EN27|K7EN27_HUMAN Protein DJ-1 (Fragment) OS=Homo sapiens GN=PARK7 PE=1 SV=1;>tr|K7ELW0|K7ELW0_HUMAN Protein DJ-1 OS=Homo sapiens GN=PARK7 PE=1 SV=1	20384		2597.4	3222.2	3493.5	4114.2	4024.1	2932.4		31747	21155	25614	34764	26595	27047		244610	31169	38666	41923	49370	48289	35189		8	10	10	6	13	8	55				1701	1763;2809;3211;5695	True;True;True;True	1812;2889;2890;3303;5856	11132;11133;11134;11135;11136;11137;16905;16906;16907;16908;16909;16910;16911;16912;16913;16914;16915;16916;16917;16918;16919;16920;16921;16922;16923;16924;16925;16926;16927;16928;16929;19415;19416;19417;19418;34063;34064;34065;34066;34067;34068	15580;15581;15582;15583;15584;15585;15586;15587;23221;23222;23223;23224;23225;23226;23227;23228;23229;23230;23231;23232;23233;23234;23235;23236;23237;23238;23239;23240;23241;23242;23243;23244;23245;23246;23247;23248;23249;23250;23251;23252;23253;23254;23255;23256;23257;23258;26893;26894;26895;26896;47315;47316;47317;47318;47319;47320	15585;23226;26896;47316	353;354	17;26
Sodium/potassium-transporting ATPase subunit alpha-3	ATP1A3	>tr|M0R116|M0R116_HUMAN Sodium/potassium-transporting ATPase subunit alpha-3 OS=Homo sapiens GN=ATP1A3 PE=1 SV=1;>tr|A0A0A0MT26|A0A0A0MT26_HUMAN Sodium/potassium-transporting ATPase subunit alpha-3 OS=Homo sapiens GN=ATP1A3 PE=4 SV=1;>sp|P13637|AT1A3_HUMAN	20357		2670.1	3492.7	3236.3	3711.4	4842.2	2404.5		94400	80380	94305	127180	113050	93976		875360	114810	150190	139160	159590	208210	103390		27	20	27	45	33	41	193				109	109;955;997;1396;1524;2931;3016;3346;3802;4573;4951;6082;6395;6668;6759;8265;8334;8424;8738;9466	True;True;True;True;True;True;True;True;True;True;True;True;True;True;True;True;True;True;True;True	114;115;987;1029;1440;1570;3013;3100;3442;3910;4702;5094;6294;6632;6633;6914;7009;8566;8637;8732;9055;9799	765;766;767;768;769;770;771;772;773;774;775;776;777;6661;6662;6663;6664;6665;6666;6667;6668;6669;6869;6870;6871;6872;9236;9237;9238;9239;9240;9241;9923;9924;9925;17619;18153;18154;18155;20191;20192;20193;20194;20195;20196;20197;20198;20199;20200;20201;20202;22950;22951;22952;22953;22954;22955;22956;27508;27509;27510;27511;27512;27513;29885;29886;29887;29888;29889;29890;29891;29892;29893;36508;365…	1240;1241;1242;1243;1244;1245;1246;1247;1248;1249;1250;1251;1252;1253;1254;1255;1256;1257;9853;9854;9855;9856;9857;9858;9859;9860;9861;10087;10088;10089;10090;13199;13200;13201;13202;13203;13204;13205;13206;13207;13208;13209;13210;13211;13212;13213;14072;14073;24136;25011;25012;25013;27882;27883;27884;27885;27886;27887;27888;27889;27890;27891;27892;27893;27894;27895;27896;27897;27898;27899;31611;…	1243;9859;10088;13206;14072;24136;25012;27887;31614;38267;41573;50623;53399;55355;55877;67807;68454;69488;72217;77418	11;12	124;694
Chromobox protein homolog 3	CBX3	>sp|Q13185|CBX3_HUMAN Chromobox protein homolog 3 OS=Homo sapiens GN=CBX3 PE=1 SV=4	20203		2597.1	5450.6	2508.9	4079.7	3747.1	1819.8		16330	8679	12634	18961	11292	0		141420	18180	38154	17562	28558	26229	12738		7	12	7	11	6	6	49				1405	1336;4588;8452;9159	True;True;True;True	1378;4717;4718;8761;9486	8890;27605;27606;27607;27608;27609;27610;27611;27612;27613;27614;27615;27616;27617;27618;27619;27620;27621;27622;27623;27624;27625;27626;27627;27628;27629;27630;50537;50538;50539;50540;50541;50542;50543;54769	12781;38393;38394;38395;38396;38397;38398;38399;38400;38401;38402;38403;38404;38405;38406;38407;38408;38409;38410;38411;38412;38413;38414;38415;38416;38417;38418;38419;38420;38421;38422;38423;38424;38425;38426;38427;69674;69675;69676;69677;69678;69679;69680;69681;69682;69683;69684;69685;75141	12781;38410;69682;75141	297;298	137;140
Multifunctional protein ADE2;Phosphoribosylaminoimidazole-succinocarboxamide synthase;Phosphoribosylaminoimidazole carboxylase	PAICS	>sp|P22234|PUR6_HUMAN Multifunctional protein ADE2 OS=Homo sapiens GN=PAICS PE=1 SV=3;>sp|P22234-2|PUR6_HUMAN Isoform 2 of Multifunctional protein ADE2 OS=Homo sapiens GN=PAICS;>tr|E9PBS1|E9PBS1_HUMAN Multifunctional protein ADE2 (Fragment) OS=Homo sapiens	19964		2448.5	4857.5	3230.3	3180.1	3830.3	2417.6		37788	38517	38647	41784	42924	33978		379320	46522	92292	61375	60422	72776	45935		9	16	10	11	17	12	75				1007	193;613;639;836;1994;2255;2263;4023;6213	True;True;True;True;True;True;True;True;True	201;637;664;864;2048;2315;2316;2324;4137;6445	1202;1203;1204;1205;1206;1207;1208;4394;4395;4396;4397;4398;4399;4400;4401;4402;4546;4547;4548;4549;4550;4551;6026;6027;6028;12386;12387;12388;12389;12390;12391;12392;12393;12394;12395;12396;12397;12398;12399;12400;12401;12402;12403;12404;13759;13760;13761;13762;13763;13764;13765;13766;13767;13768;13769;13801;13802;13803;13804;13805;13806;13807;24228;24229;24230;37416;37417;37418;37419;37420	1854;1855;1856;1857;1858;1859;1860;1861;1862;1863;1864;6696;6697;6698;6699;6700;6701;6702;6703;6704;6705;6706;6707;6847;6848;6849;6850;6851;6852;9118;9119;17146;17147;17148;17149;17150;17151;17152;17153;17154;17155;17156;17157;17158;17159;17160;17161;17162;17163;17164;18974;18975;18976;18977;18978;18979;18980;18981;19008;19009;19010;19011;19012;19013;19014;19015;19016;19017;19018;33334;33335;3333…	1862;6697;6850;9118;17146;18978;19008;33336;52007
Heterogeneous nuclear ribonucleoprotein Q	SYNCRIP	>sp|O60506-3|HNRPQ_HUMAN Isoform 3 of Heterogeneous nuclear ribonucleoprotein Q OS=Homo sapiens GN=SYNCRIP;>sp|O60506|HNRPQ_HUMAN Heterogeneous nuclear ribonucleoprotein Q OS=Homo sapiens GN=SYNCRIP PE=1 SV=2;>sp|O60506-4|HNRPQ_HUMAN Isoform 4 of Heterogen	19908		2009.5	4650.4	3016.4	3322.6	3556.3	3352.5		75235	62078	56509	70143	62341	70130		577320	58274	134860	87475	96355	103130	97222		18	17	14	17	13	21	100				740	273;1053;1069;1462;1709;2099;3852;4253;4895;6256;7912;8973;9069;9304	False;True;True;True;True;True;True;False;True;True;False;True;True;True	284;1087;1103;1507;1756;2155;3963;4373;5035;6488;8203;9297;9395;9634	2267;2268;2269;2270;2271;2272;7158;7159;7160;7161;7162;7163;7164;7165;7166;7254;7255;7256;7257;7258;7259;7260;9564;9565;9566;9567;9568;9569;9570;9571;9572;9573;10830;10831;10832;10833;10834;10835;10836;10837;10838;10839;10840;10841;10842;10843;10844;12910;12911;12912;12913;12914;12915;12916;12917;12918;23391;23392;23393;23394;23395;23396;25479;25480;25481;25482;25483;25484;29583;29584;29585;29586…	3189;3190;3191;3192;3193;3194;3195;3196;3197;3198;3199;3200;3201;3202;3203;3204;10399;10400;10401;10402;10403;10404;10405;10512;10513;10514;10515;10516;10517;10518;10519;10520;10521;10522;10523;10524;10525;10526;13654;13655;13656;13657;13658;13659;13660;13661;15148;15149;15150;15151;15152;15153;15154;15155;15156;15157;15158;15159;15160;15161;17763;17764;17765;17766;17767;17768;17769;17770;17771;1…	3203;10401;10512;13659;15149;17768;32334;35012;41200;52238;64594;73837;74627;75986
Transgelin-3	TAGLN3	>sp|Q9UI15|TAGL3_HUMAN Transgelin-3 OS=Homo sapiens GN=TAGLN3 PE=1 SV=2;>tr|C9J5W6|C9J5W6_HUMAN Transgelin-3 OS=Homo sapiens GN=TAGLN3 PE=4 SV=1;>tr|A0A087WWB6|A0A087WWB6_HUMAN Transgelin OS=Homo sapiens GN=TAGLN3 PE=3 SV=1;>tr|H7C5N2|H7C5N2_HUMAN Transgel	19805		2095.8	3802.1	2886.3	3709.7	3978.4	3332.9		24694	27386	25490	34661	27322	31174		277270	29341	53229	40408	51936	55697	46661		11	12	8	9	10	8	58				1844	2835;4711;6775;6877;8004;8193	True;True;True;True;True;True	2916;4845;7026;7129;7130;8297;8491	17077;28462;28463;28464;28465;28466;28467;28468;28469;28470;28471;28472;28473;40545;40546;40547;40548;41102;41103;41104;41105;41106;41107;41108;41109;41110;47562;47563;47564;48643;48644;48645;48646;48647;48648;48649;48650;48651;48652	23408;39645;39646;39647;39648;39649;39650;39651;39652;39653;39654;39655;39656;39657;39658;39659;39660;39661;39662;39663;55980;55981;55982;55983;55984;56673;56674;56675;56676;56677;56678;56679;56680;56681;56682;56683;56684;56685;56686;65343;65344;65345;66709;66710;66711;66712;66713;66714;66715;66716;66717;66718;66719;66720;66721;66722;66723;66724;66725	23408;39655;55984;56683;65344;66712	366	90
Small nuclear ribonucleoprotein Sm D2	SNRPD2	>sp|P62316-2|SMD2_HUMAN Isoform 2 of Small nuclear ribonucleoprotein Sm D2 OS=Homo sapiens GN=SNRPD2;>sp|P62316|SMD2_HUMAN Small nuclear ribonucleoprotein Sm D2 OS=Homo sapiens GN=SNRPD2 PE=1 SV=1;>tr|K7EJB5|K7EJB5_HUMAN Small nuclear ribonucleoprotein Sm	19753		2574.5	4384.4	4993.5	3454	1392.7	2953.5		12734	13195	14982	17392	0	14497		138270	18021	30691	34954	24178	9748.6	20675		1	6	5	4	2	3	21				1290	2879;7008	True;True	2960;7262	17343;17344;17345;17346;17347;17348;41725;41726;41727;41728;41729;41730;41731;41732;41733;41734;41735;41736;41737;41738	23783;23784;23785;23786;23787;23788;23789;23790;23791;23792;23793;23794;23795;23796;23797;23798;57356;57357;57358;57359;57360;57361;57362;57363;57364;57365;57366	23784;57364
[truncated: 1,603 more rows]

## Sheet: proteinGroups
Protein IDs	Majority protein IDs	Peptide counts (all)	Peptide counts (razor+unique)	Peptide counts (unique)	Protein names	Gene names	Fasta headers	Number of proteins	Peptides	Razor + unique peptides	Unique peptides	Peptides A1	Peptides A2	Peptides A3	Peptides B1	Peptides B2	Peptides B3	Razor + unique peptides A1	Razor + unique peptides A2	Razor + unique peptides A3	Razor + unique peptides B1	Razor + unique peptides B2	Razor + unique peptides B3	Unique peptides A1	Unique peptides A2	Unique peptides A3	Unique peptides B1	Unique peptides B2	Unique peptides B3	Sequence coverage [%]	Unique + razor sequence coverage [%]	Unique sequence coverage [%]	Mol. weight [kDa]	Sequence length	Sequence lengths	Q-value	Score	Identification type A1	Identification type A2	Identification type A3	Identification type B1	Identification type B2	Identification type B3	Sequence coverage A1 [%]	Sequence coverage A2 [%]	Sequence coverage A3 [%]	Sequence coverage B1 [%]	Sequence coverage B2 [%]	Sequence coverage B3 [%]
[truncated: 1,944 more rows]
[truncated: 39 more columns]
